# Supplementary material for: GMASS: a novel measure for genome assembly structural similarity
Source: BMC Bioinformatics. 2019 Mar 18;20:147. doi: 10.1186/s12859-019-2710-z (PMC6423833; doi:10.1186/s12859-019-2710-z)
Supplement: Supplementary file 2 — Table S1. Statistics of a reference assembly and 11 descendant assemblies, as well as CSBs constructed between them. AS denotes the scaffolds contained each assembly, and SF represents the CSBs constructed between each assembly and the reference assembly. Table S2. Statistics of analyzed assemblies and reference sequences. In the case of the GAGE dataset, the statistics of the reference sequences were calculated using the human chromosome 14 (HG38/GRCh38 assembly) downloaded from the UCSC genome browser [30]. In the case of the Assemblathon 1 dataset, the teams’ names constructed each assembly are written in parentheses, and the statistics of reference are the averages of statistics of two haplotypes used in the study. Table S3. Li(A1, A2), Ci(A1, A2) and Si scores of assembly pairs obtained from the GAGE dataset in different resolutions. In the “Combination” column, the name of an assembly used as reference appears first. Table S4. Statistics of each assembly and CSBs of assembly pairs obtained from the GAGE dataset. AS denotes the scaffolds in each assembly, and SF represents the CSBs constructed between each assembly pair. In combination column, front assembly is used as reference assembly and rear assembly is used as target assembly. Table S5. Li(A1, A2), Ci(A1, A2) and Si scores of assembly pairs obtained from the Assemblathon 1 dataset in different resolutions. In the “Combination” column, the name of an assembly used as reference appears first. Table S6. Statistics of each assembly and CSBs of assembly pairs obtained from the Assemblathon1 dataset. AS denotes the scaffolds in each assembly, and SF represents the CSBs constructed between each assembly pair. In combination column, front assembly is used as reference assembly and rear assembly is used as target assembly. Used assemblers are omitted. (XLSX 84 kb) [file 12859_2019_2710_MOESM2_ESM.xlsx]

## Sheet: Table S1
Combination	Measures	BranchLength	100K	200K	300K	400K	500K	Average
R_scfs.D0_scfs	AS_Count(Ref)	0.059	2	2	2	2	2	2
R_scfs.D0_scfs	AS_Count(Tar)	0.059	2	2	2	2	2	2
R_scfs.D0_scfs	AS_Length(Ref)	0.059	69003732	69003732	69003732	69003732	69003732	69003732
R_scfs.D0_scfs	AS_Length(Tar)	0.059	69018842	69018842	69018842	69018842	69018842	69018842
R_scfs.D0_scfs	SF_Count(Ref)	0.059	4	2	2	2	2	2.4
R_scfs.D0_scfs	SF_Count(Tar)	0.059	4	2	2	2	2	2.4
R_scfs.D0_scfs	SF_Length(Ref)	0.059	68919761	68920774	68920774	68920774	68920774	6.89206e+07
R_scfs.D0_scfs	SF_Coverage(Ref)	0.059	0.998783	0.998798	0.998798	0.998798	0.998798	0.998795
R_scfs.D0_scfs	SF_Length(Tar)	0.059	68934880	68935893	68935893	68935893	68935893	6.89357e+07
R_scfs.D0_scfs	SF_Coverage(Tar)	0.059	0.998783	0.998798	0.998798	0.998798	0.998798	0.998795
R_scfs.D1_scfs	AS_Count(Ref)	0.064	2	2	2	2	2	2
R_scfs.D1_scfs	AS_Count(Tar)	0.064	2	2	2	2	2	2
R_scfs.D1_scfs	AS_Length(Ref)	0.064	69003732	69003732	69003732	69003732	69003732	69003732
R_scfs.D1_scfs	AS_Length(Tar)	0.064	69005334	69005334	69005334	69005334	69005334	69005334
R_scfs.D1_scfs	SF_Count(Ref)	0.064	6	2	2	2	2	2.8
R_scfs.D1_scfs	SF_Count(Tar)	0.064	6	2	2	2	2	2.8
R_scfs.D1_scfs	SF_Length(Ref)	0.064	68831436	68835584	68835584	68835584	68835584	6.88348e+07
R_scfs.D1_scfs	SF_Coverage(Ref)	0.064	0.997503	0.997563	0.997563	0.997563	0.997563	0.997551
R_scfs.D1_scfs	SF_Length(Tar)	0.064	68833484	68837629	68837629	68837629	68837629	68836800
R_scfs.D1_scfs	SF_Coverage(Tar)	0.064	0.99751	0.99757	0.99757	0.99757	0.99757	0.997558
R_scfs.D2_scfs	AS_Count(Ref)	0.0724	2	2	2	2	2	2
R_scfs.D2_scfs	AS_Count(Tar)	0.0724	2	2	2	2	2	2
R_scfs.D2_scfs	AS_Length(Ref)	0.0724	69003732	69003732	69003732	69003732	69003732	69003732
R_scfs.D2_scfs	AS_Length(Tar)	0.0724	69038264	69038264	69038264	69038264	69038264	69038264
R_scfs.D2_scfs	SF_Count(Ref)	0.0724	23	15	9	9	9	13
R_scfs.D2_scfs	SF_Count(Tar)	0.0724	23	15	9	9	9	13
R_scfs.D2_scfs	SF_Length(Ref)	0.0724	68679322	68786674	68790795	68790795	68790795	6.87677e+07
R_scfs.D2_scfs	SF_Coverage(Ref)	0.0724	0.995299	0.996854	0.996914	0.996914	0.996914	0.996579
R_scfs.D2_scfs	SF_Length(Tar)	0.0724	68696550	68803646	68807746	68807746	68807746	6.87847e+07
R_scfs.D2_scfs	SF_Coverage(Tar)	0.0724	0.99505	0.996602	0.996661	0.996661	0.996661	0.996327
R_scfs.D3_scfs	AS_Count(Ref)	0.081	2	2	2	2	2	2
R_scfs.D3_scfs	AS_Count(Tar)	0.081	2	2	2	2	2	2
R_scfs.D3_scfs	AS_Length(Ref)	0.081	69003732	69003732	69003732	69003732	69003732	69003732
R_scfs.D3_scfs	AS_Length(Tar)	0.081	68977146	68977146	68977146	68977146	68977146	68977146
R_scfs.D3_scfs	SF_Count(Ref)	0.081	31	18	13	9	9	16
R_scfs.D3_scfs	SF_Count(Tar)	0.081	31	18	13	9	9	16
R_scfs.D3_scfs	SF_Length(Ref)	0.081	68321849	68359930	68600710	68403588	68403588	68417933
R_scfs.D3_scfs	SF_Coverage(Ref)	0.081	0.990118	0.99067	0.994159	0.991303	0.991303	0.991511
R_scfs.D3_scfs	SF_Length(Tar)	0.081	68314081	68351851	68291970	68375990	68375990	6.8342e+07
R_scfs.D3_scfs	SF_Coverage(Tar)	0.081	0.990387	0.990935	0.990067	0.991285	0.991285	0.990792
R_scfs.D4_scfs	AS_Count(Ref)	0.09	2	2	2	2	2	2
R_scfs.D4_scfs	AS_Count(Tar)	0.09	2	2	2	2	2	2
R_scfs.D4_scfs	AS_Length(Ref)	0.09	69003732	69003732	69003732	69003732	69003732	69003732
R_scfs.D4_scfs	AS_Length(Tar)	0.09	69060491	69060491	69060491	69060491	69060491	69060491
R_scfs.D4_scfs	SF_Count(Ref)	0.09	38	28	15	13	12	21.2
R_scfs.D4_scfs	SF_Count(Tar)	0.09	38	28	15	13	12	21.2
R_scfs.D4_scfs	SF_Length(Ref)	0.09	68457613	68095789	68308642	67593207	67937842	6.80786e+07
R_scfs.D4_scfs	SF_Coverage(Ref)	0.09	0.992086	0.986842	0.989927	0.979559	0.984553	0.986593
R_scfs.D4_scfs	SF_Length(Tar)	0.09	68502781	68145472	68325014	67647120	68013873	68126852
R_scfs.D4_scfs	SF_Coverage(Tar)	0.09	0.991924	0.98675	0.98935	0.979534	0.984845	0.986481
R_scfs.D5_scfs	AS_Count(Ref)	0.098	2	2	2	2	2	2
R_scfs.D5_scfs	AS_Count(Tar)	0.098	2	2	2	2	2	2
R_scfs.D5_scfs	AS_Length(Ref)	0.098	69003732	69003732	69003732	69003732	69003732	69003732
R_scfs.D5_scfs	AS_Length(Tar)	0.098	68985069	68985069	68985069	68985069	68985069	68985069
R_scfs.D5_scfs	SF_Count(Ref)	0.098	35	23	16	16	16	21.2
R_scfs.D5_scfs	SF_Count(Tar)	0.098	35	23	16	16	16	21.2
R_scfs.D5_scfs	SF_Length(Ref)	0.098	68557767	68623208	68064486	68064486	68064486	6.82749e+07
R_scfs.D5_scfs	SF_Coverage(Ref)	0.098	0.993537	0.994485	0.986388	0.986388	0.986388	0.989438
R_scfs.D5_scfs	SF_Length(Tar)	0.098	68564661	68630432	68071439	68071439	68071439	68281882
R_scfs.D5_scfs	SF_Coverage(Tar)	0.098	0.993906	0.994859	0.986756	0.986756	0.986756	0.989807
R_scfs.D6_scfs	AS_Count(Ref)	0.106	2	2	2	2	2	2
R_scfs.D6_scfs	AS_Count(Tar)	0.106	2	2	2	2	2	2
R_scfs.D6_scfs	AS_Length(Ref)	0.106	69003732	69003732	69003732	69003732	69003732	69003732
R_scfs.D6_scfs	AS_Length(Tar)	0.106	68991281	68991281	68991281	68991281	68991281	68991281
R_scfs.D6_scfs	SF_Count(Ref)	0.106	47	29	16	15	13	24
R_scfs.D6_scfs	SF_Count(Tar)	0.106	47	29	16	15	13	24
R_scfs.D6_scfs	SF_Length(Ref)	0.106	68510762	67688827	67044560	66713698	66856211	6.73628e+07
R_scfs.D6_scfs	SF_Coverage(Ref)	0.106	0.992856	0.980944	0.971608	0.966813	0.968878	0.97622
R_scfs.D6_scfs	SF_Length(Tar)	0.106	68407952	67572510	67073128	67097091	67240605	6.74783e+07
R_scfs.D6_scfs	SF_Coverage(Tar)	0.106	0.991545	0.979436	0.972197	0.972545	0.974625	0.978069
R_scfs.D7_scfs	AS_Count(Ref)	0.114	2	2	2	2	2	2
R_scfs.D7_scfs	AS_Count(Tar)	0.114	2	2	2	2	2	2
R_scfs.D7_scfs	AS_Length(Ref)	0.114	69003732	69003732	69003732	69003732	69003732	69003732
R_scfs.D7_scfs	AS_Length(Tar)	0.114	68994533	68994533	68994533	68994533	68994533	68994533
R_scfs.D7_scfs	SF_Count(Ref)	0.114	57	40	28	16	16	31.4
R_scfs.D7_scfs	SF_Count(Tar)	0.114	57	40	28	16	16	31.4
R_scfs.D7_scfs	SF_Length(Ref)	0.114	67968617	67862031	67015315	67713682	67713682	6.76547e+07
R_scfs.D7_scfs	SF_Coverage(Ref)	0.114	0.984999	0.983455	0.971184	0.981305	0.981305	0.980449
R_scfs.D7_scfs	SF_Length(Tar)	0.114	67843501	67800778	66952947	67602445	67602445	6.75604e+07
R_scfs.D7_scfs	SF_Coverage(Tar)	0.114	0.983317	0.982698	0.970409	0.979823	0.979823	0.979214
R_scfs.D8_scfs	AS_Count(Ref)	0.121	2	2	2	2	2	2
R_scfs.D8_scfs	AS_Count(Tar)	0.121	2	2	2	2	2	2
R_scfs.D8_scfs	AS_Length(Ref)	0.121	69003732	69003732	69003732	69003732	69003732	69003732
R_scfs.D8_scfs	AS_Length(Tar)	0.121	68933700	68933700	68933700	68933700	68933700	68933700
R_scfs.D8_scfs	SF_Count(Ref)	0.121	51	30	20	15	15	26.2
R_scfs.D8_scfs	SF_Count(Tar)	0.121	51	30	20	15	15	26.2
R_scfs.D8_scfs	SF_Length(Ref)	0.121	68039597	66451677	66541671	66570018	66570018	6.68346e+07
R_scfs.D8_scfs	SF_Coverage(Ref)	0.121	0.986028	0.963016	0.96432	0.964731	0.964731	0.968565
R_scfs.D8_scfs	SF_Length(Tar)	0.121	67808264	67357065	67423432	67609922	67609922	67561721
R_scfs.D8_scfs	SF_Coverage(Tar)	0.121	0.983674	0.977128	0.978091	0.980796	0.980796	0.980097
R_scfs.D9_scfs	AS_Count(Ref)	0.129	2	2	2	2	2	2
R_scfs.D9_scfs	AS_Count(Tar)	0.129	2	2	2	2	2	2
R_scfs.D9_scfs	AS_Length(Ref)	0.129	69003732	69003732	69003732	69003732	69003732	69003732
R_scfs.D9_scfs	AS_Length(Tar)	0.129	68968144	68968144	68968144	68968144	68968144	68968144
R_scfs.D9_scfs	SF_Count(Ref)	0.129	54	40	21	13	13	28.2
R_scfs.D9_scfs	SF_Count(Tar)	0.129	54	40	21	13	13	28.2
R_scfs.D9_scfs	SF_Length(Ref)	0.129	67553598	66701179	67300347	67257789	67257789	6.72141e+07
R_scfs.D9_scfs	SF_Coverage(Ref)	0.129	0.978985	0.966631	0.975315	0.974698	0.974698	0.974065
R_scfs.D9_scfs	SF_Length(Tar)	0.129	67434348	66598691	66900265	67216933	67216933	67073434
R_scfs.D9_scfs	SF_Coverage(Tar)	0.129	0.977761	0.965644	0.970017	0.974608	0.974608	0.972528
R_scfs.D10_scfs	AS_Count(Ref)	0.136	2	2	2	2	2	2
R_scfs.D10_scfs	AS_Count(Tar)	0.136	2	2	2	2	2	2
R_scfs.D10_scfs	AS_Length(Ref)	0.136	69003732	69003732	69003732	69003732	69003732	69003732
R_scfs.D10_scfs	AS_Length(Tar)	0.136	68966587	68966587	68966587	68966587	68966587	68966587
R_scfs.D10_scfs	SF_Count(Ref)	0.136	63	45	34	29	23	38.8
R_scfs.D10_scfs	SF_Count(Tar)	0.136	63	45	34	29	23	38.8
R_scfs.D10_scfs	SF_Length(Ref)	0.136	67728559	67594581	67016206	66081022	66880988	6.70603e+07
R_scfs.D10_scfs	SF_Coverage(Ref)	0.136	0.98152	0.979579	0.971197	0.957644	0.969237	0.971835
R_scfs.D10_scfs	SF_Length(Tar)	0.136	67562952	67466548	66560676	65636400	66787248	6.68028e+07
R_scfs.D10_scfs	SF_Coverage(Tar)	0.136	0.979648	0.97825	0.965115	0.951713	0.9684	0.968625

## Sheet: Table S2
Source	Assembly	Total scaffold size (Mbp)	Number of scaffolds	Scaffold N50 (Mbp)	Max scaffold size (Mbp)	Min scaffold size (bp)
GAGE	Reference	107.04	1	107.04	107.04	107043718
	ABySS2	101.53	94950	0.02	0.14	63
	SOAPdenovo	106.08	38477	0.37	1.85	100
	ALLPATHS-LG	87.69	418	81.65	81.65	96
	Velvet	143.82	61455	0.84	4.63	61
	CABOG	86.49	498	0.4	2.26	95
	Bambus2	78.61	1792	0.37	2.67	206
	MSR-CA	89.68	1476	0.88	4.21	78
	SGA	94.75	30975	0.07	0.55	200
Assemblathon 1	Reference	112.5	3	76.27	76.27	17704827
	ALLPATHS-LG (Broad)	120.85	990	8.29	17.1	1004
	ABySS (BGI)	118.74	1381	2.71	10.17	500
	SOAPdenovo (DOEJGI)	114.25	4143	1.71	4.4	100
	Meraculous (WTSI-S)	117.48	966	9.07	23.08	150
	Celera (CSHL)	121.26	35661	2.46	8.28	64

## Sheet: Table S3
Combination	Score	N90	N80	N70	N60	N50
ABySS2.ABySS2	C(A1,A2)	0.965659	1	1	1	1
ABySS2.ABySS2	L(A1,A2)	0.995056	1	1	1	1
ABySS2.ABySS2	Si score	0.960885	1	1	1	1
ALLPATHS-LG.ABySS2	C(A1,A2)	0.960866	0.880608	0.833525	0.812876	0.812991
ALLPATHS-LG.ABySS2	L(A1,A2)	0.885557	0.842094	0.784454	0.71992	0.642817
ALLPATHS-LG.ABySS2	Si score	0.850902	0.741555	0.653862	0.585205	0.522604
ALLPATHS-LG.ALLPATHS-LG	C(A1,A2)	1	1	1	1	1
ALLPATHS-LG.ALLPATHS-LG	L(A1,A2)	1	1	1	1	1
ALLPATHS-LG.ALLPATHS-LG	Si score	1	1	1	1	1
ALLPATHS-LG.Bambus2	C(A1,A2)	0.860098	0.841453	0.866385	0.847878	0.918577
ALLPATHS-LG.Bambus2	L(A1,A2)	0.788091	0.677257	0.593612	0.551869	0.42128
ALLPATHS-LG.Bambus2	Si score	0.677835	0.569879	0.514296	0.467917	0.386978
ALLPATHS-LG.CABOG	C(A1,A2)	0.846476	0.793916	0.759178	0.772779	0.803363
ALLPATHS-LG.CABOG	L(A1,A2)	0.930157	0.847498	0.793222	0.711545	0.60962
ALLPATHS-LG.CABOG	Si score	0.787355	0.672842	0.602196	0.549867	0.489746
ALLPATHS-LG.MSR-CA	C(A1,A2)	0.776428	0.837108	0.953065	0.871795	0.991731
ALLPATHS-LG.MSR-CA	L(A1,A2)	0.863767	0.575904	0.407203	0.339637	0.399712
ALLPATHS-LG.MSR-CA	Si score	0.670653	0.482094	0.388091	0.296094	0.396407
ALLPATHS-LG.SGA	C(A1,A2)	0.974781	0.873735	0.811528	0.784735	0.782724
ALLPATHS-LG.SGA	L(A1,A2)	0.90798	0.913623	0.850867	0.778011	0.69536
ALLPATHS-LG.SGA	Si score	0.885082	0.798264	0.690503	0.610533	0.544275
ALLPATHS-LG.SOAPdenovo	C(A1,A2)	0.98608	0.899697	0.844608	0.782752	0.815449
ALLPATHS-LG.SOAPdenovo	L(A1,A2)	0.929743	0.934599	0.863337	0.802939	0.662489
ALLPATHS-LG.SOAPdenovo	Si score	0.916801	0.840856	0.729182	0.628502	0.540226
ALLPATHS-LG.Velvet	C(A1,A2)	0.849136	0.661765	0.204082	0.136986	0.148148
ALLPATHS-LG.Velvet	L(A1,A2)	0.563847	0.221295	0.0817159	0.0679271	0.111624
ALLPATHS-LG.Velvet	Si score	0.478783	0.146445	0.0166767	0.00930509	0.0165369
Bambus2.ABySS2	C(A1,A2)	0.976631	0.928946	0.90019	0.887759	0.880211
Bambus2.ABySS2	L(A1,A2)	0.776547	0.758611	0.729659	0.69063	0.642392
Bambus2.ABySS2	Si score	0.7584	0.704708	0.656831	0.613113	0.565441
Bambus2.Bambus2	C(A1,A2)	1	1	1	1	1
Bambus2.Bambus2	L(A1,A2)	1	1	1	1	1
Bambus2.Bambus2	Si score	1	1	1	1	1
Bambus2.SGA	C(A1,A2)	0.973799	0.948281	0.916297	0.916008	0.913987
Bambus2.SGA	L(A1,A2)	0.812196	0.833926	0.813521	0.769579	0.730171
Bambus2.SGA	Si score	0.790915	0.790796	0.745427	0.70494	0.667367
Bambus2.SOAPdenovo	C(A1,A2)	0.971687	0.9243	0.976106	0.738318	0.453901
Bambus2.SOAPdenovo	L(A1,A2)	0.820842	0.790288	0.675254	0.502081	0.329694
Bambus2.SOAPdenovo	Si score	0.797601	0.730463	0.659119	0.370695	0.149648
CABOG.ABySS2	C(A1,A2)	0.96172	0.886766	0.84892	0.844487	0.855966
CABOG.ABySS2	L(A1,A2)	0.89497	0.850402	0.790547	0.720914	0.6456
CABOG.ABySS2	Si score	0.860711	0.754107	0.671111	0.608802	0.552612
CABOG.Bambus2	C(A1,A2)	0.976469	0.810289	0.688797	0.647727	0.580645
CABOG.Bambus2	L(A1,A2)	0.763967	0.632563	0.555229	0.50638	0.445989
CABOG.Bambus2	Si score	0.74599	0.512559	0.38244	0.327996	0.258961
CABOG.CABOG	C(A1,A2)	1	1	1	1	1
CABOG.CABOG	L(A1,A2)	1	1	1	1	1
CABOG.CABOG	Si score	1	1	1	1	1
CABOG.SGA	C(A1,A2)	0.974482	0.895238	0.878765	0.904759	0.957895
CABOG.SGA	L(A1,A2)	0.912504	0.915196	0.84223	0.763495	0.681827
CABOG.SGA	Si score	0.889219	0.819319	0.740122	0.690779	0.653119
CABOG.SOAPdenovo	C(A1,A2)	0.983641	0.905965	0.998492	0.748936	0.470588
CABOG.SOAPdenovo	L(A1,A2)	0.925786	0.861178	0.6976	0.553213	0.372808
CABOG.SOAPdenovo	Si score	0.910642	0.780197	0.696548	0.414321	0.175439
MSR-CA.ABySS2	C(A1,A2)	0.962732	0.888579	0.85366	0.844979	0.853352
MSR-CA.ABySS2	L(A1,A2)	0.855942	0.818199	0.757668	0.691355	0.616489
MSR-CA.ABySS2	Si score	0.824043	0.727034	0.646791	0.584181	0.526082
MSR-CA.Bambus2	C(A1,A2)	0.88901	0.947791	0.77	0.720497	0.483871
MSR-CA.Bambus2	L(A1,A2)	0.709916	0.523929	0.438395	0.393627	0.266623
MSR-CA.Bambus2	Si score	0.631122	0.496576	0.337564	0.283607	0.129011
MSR-CA.CABOG	C(A1,A2)	0.845284	0.956095	0.8867	0.64557	0.425197
MSR-CA.CABOG	L(A1,A2)	0.797031	0.616016	0.512187	0.395871	0.288332
MSR-CA.CABOG	Si score	0.673718	0.58897	0.454156	0.255562	0.122598
MSR-CA.MSR-CA	C(A1,A2)	1	1	1	1	1
MSR-CA.MSR-CA	L(A1,A2)	1	1	1	1	1
MSR-CA.MSR-CA	Si score	1	1	1	1	1
MSR-CA.SGA	C(A1,A2)	0.97311	0.881943	0.843713	0.852307	0.882811
MSR-CA.SGA	L(A1,A2)	0.888569	0.881051	0.809817	0.723006	0.636077
MSR-CA.SGA	Si score	0.864676	0.777037	0.683253	0.616223	0.561535
MSR-CA.SOAPdenovo	C(A1,A2)	0.981414	0.875386	0.903816	0.8867	0.575163
MSR-CA.SOAPdenovo	L(A1,A2)	0.906998	0.850043	0.698721	0.530205	0.363778
MSR-CA.SOAPdenovo	Si score	0.89014	0.744115	0.631515	0.470132	0.209232
MSR-CA.Velvet	C(A1,A2)	0.914403	0.192308	0.0258065	0.0350877	0.025
MSR-CA.Velvet	L(A1,A2)	0.451272	0.0963491	0.0185312	0.0262132	0.0121745
MSR-CA.Velvet	Si score	0.412644	0.0185287	0.000478225	0.00091976	0.000304362
SGA.ABySS2	C(A1,A2)	0.968016	0.942068	0.94743	0.967079	0.952022
SGA.ABySS2	L(A1,A2)	0.816197	0.780598	0.726107	0.6722	0.600272
SGA.ABySS2	Si score	0.790091	0.735376	0.687935	0.65007	0.571472
SGA.SGA	C(A1,A2)	0.92177	1	1	1	1
SGA.SGA	L(A1,A2)	0.995552	1	1	1	1
SGA.SGA	Si score	0.91767	1	1	1	1
SOAPdenovo.ABySS2	C(A1,A2)	0.972714	0.915309	0.878054	0.86143	0.864746
SOAPdenovo.ABySS2	L(A1,A2)	0.82882	0.790549	0.746427	0.693913	0.628942
SOAPdenovo.ABySS2	Si score	0.806205	0.723597	0.655403	0.597757	0.543875
SOAPdenovo.SGA	C(A1,A2)	0.979977	0.914214	0.888933	0.907512	0.927165
SOAPdenovo.SGA	L(A1,A2)	0.855235	0.868493	0.814153	0.747765	0.687951
SOAPdenovo.SGA	Si score	0.838111	0.793988	0.723727	0.678606	0.637843
SOAPdenovo.SOAPdenovo	C(A1,A2)	0.967666	1	1	1	1
SOAPdenovo.SOAPdenovo	L(A1,A2)	0.998534	1	1	1	1
SOAPdenovo.SOAPdenovo	Si score	0.966247	1	1	1	1
Velvet.ABySS2	C(A1,A2)	0.930559	0.868681	0.892019	0.921154	0.945359
Velvet.ABySS2	L(A1,A2)	0.636556	0.565113	0.493858	0.434434	0.381673
Velvet.ABySS2	Si score	0.592353	0.490902	0.440531	0.400181	0.360818
Velvet.Bambus2	C(A1,A2)	0.902994	0.938272	0.712644	0.587678	0.350877
Velvet.Bambus2	L(A1,A2)	0.508371	0.387424	0.305763	0.260203	0.168326
Velvet.Bambus2	Si score	0.459056	0.363509	0.2179	0.152916	0.0590618
Velvet.CABOG	C(A1,A2)	0.83882	0.971273	0.710938	0.465116	0.307692
Velvet.CABOG	L(A1,A2)	0.584185	0.434794	0.314387	0.231809	0.174417
Velvet.CABOG	Si score	0.490027	0.422303	0.223509	0.107818	0.0536666
Velvet.SGA	C(A1,A2)	0.929193	0.88397	0.889573	0.886987	0.921278
Velvet.SGA	L(A1,A2)	0.655125	0.560815	0.561864	0.523098	0.465741
Velvet.SGA	Si score	0.608738	0.495743	0.499819	0.463982	0.429077
Velvet.SOAPdenovo	C(A1,A2)	0.890489	0.86118	0.921348	0.726562	0.42
Velvet.SOAPdenovo	L(A1,A2)	0.650896	0.619408	0.498566	0.34813	0.226238
Velvet.SOAPdenovo	Si score	0.579616	0.533422	0.459353	0.252938	0.09502
Velvet.Velvet	C(A1,A2)	1	1	1	1	1
Velvet.Velvet	L(A1,A2)	1	1	1	1	1
Velvet.Velvet	Si score	1	1	1	1	1

## Sheet: Table S4
Combination	Statistics	N90	N80	N70	N60	N50
ABySS2.ABySS2	All AS_Count(Ref)	94950	94950	94950	94950	94950
ABySS2.ABySS2	All AS_Count(Tar)	94950	94950	94950	94950	94950
ABySS2.ABySS2	All AS_Length(Ref)	101532115	101532115	101532115	101532115	101532115
ABySS2.ABySS2	All AS_Length(Tar)	101532115	101532115	101532115	101532115	101532115
ABySS2.ABySS2	SF_Count(Ref)	9842	5277	3591	2544	1785
ABySS2.ABySS2	SF_Count(Tar)	9842	5277	3591	2544	1785
ABySS2.ABySS2	SF_Length(Ref)	90932461	81228307	71077532	60927795	50779400
ABySS2.ABySS2	SF_Coverage(All Scf; Ref)	0.895603	0.800026	0.70005	0.600084	0.500131
ABySS2.ABySS2	SF_Coverage(Compared Scf; Ref)	0.995056	1	1	1	1
ABySS2.ABySS2	SF_Length(Tar)	90932461	81228307	71077532	60927795	50779400
ABySS2.ABySS2	SF_Coverage(All AS; Tar)	0.895603	0.800026	0.70005	0.600084	0.500131
ABySS2.ABySS2	SF_Coverage(Compared AS; Tar)	0.995056	1	1	1	1
ABySS2.ABySS2	Resolution	931	4408	8008	11542	15410
ABySS2.ABySS2	Compared AS_Count(Ref)	10192	5277	3591	2544	1785
ABySS2.ABySS2	Compared AS_Count(Tar)	10192	5277	3591	2544	1785
ABySS2.ABySS2	Compared AS_Length(Ref)	91384288	81228307	71077532	60927795	50779400
ABySS2.ABySS2	Compared AS_Length(Tar)	91384288	81228307	71077532	60927795	50779400
ALLPATHS-LG.ABySS2	All AS_Count(Ref)	418	418	418	418	418
ALLPATHS-LG.ABySS2	All AS_Count(Tar)	94950	94950	94950	94950	94950
ALLPATHS-LG.ABySS2	All AS_Length(Ref)	87688255	87688255	87688255	87688255	87688255
ALLPATHS-LG.ABySS2	All AS_Length(Tar)	101532115	101532115	101532115	101532115	101532115
ALLPATHS-LG.ABySS2	SF_Count(Ref)	8728	4626	3153	2241	1567
ALLPATHS-LG.ABySS2	SF_Count(Tar)	8728	4626	3153	2241	1567
ALLPATHS-LG.ABySS2	SF_Length(Ref)	79296489	71058527	62179159	53378218	44378715
ALLPATHS-LG.ABySS2	SF_Coverage(All Scf; Ref)	0.9043	0.810354	0.709093	0.608727	0.506096
ALLPATHS-LG.ABySS2	SF_Coverage(Compared Scf; Ref)	0.904952	0.812488	0.711776	0.611638	0.508824
ALLPATHS-LG.ABySS2	SF_Length(Tar)	79226560	70991161	62105993	53312959	44328580
ALLPATHS-LG.ABySS2	SF_Coverage(All AS; Tar)	0.78031	0.699199	0.611688	0.525085	0.436597
ALLPATHS-LG.ABySS2	SF_Coverage(Compared AS; Tar)	0.86696	0.873971	0.873778	0.875019	0.872964
ALLPATHS-LG.ABySS2	Resolution	931	4408	8008	11542	15410
ALLPATHS-LG.ABySS2	Compared AS_Count(Ref)	144	41	23	14	10
ALLPATHS-LG.ABySS2	Compared AS_Count(Tar)	10192	5277	3591	2544	1785
ALLPATHS-LG.ABySS2	Compared AS_Length(Ref)	87625118	87457894	87357764	87270953	87218285
ALLPATHS-LG.ABySS2	Compared AS_Length(Tar)	91384288	81228307	71077532	60927795	50779400
ALLPATHS-LG.ALLPATHS-LG	All AS_Count(Ref)	418	418	418	418	418
ALLPATHS-LG.ALLPATHS-LG	All AS_Count(Tar)	418	418	418	418	418
ALLPATHS-LG.ALLPATHS-LG	All AS_Length(Ref)	87688255	87688255	87688255	87688255	87688255
ALLPATHS-LG.ALLPATHS-LG	All AS_Length(Tar)	87688255	87688255	87688255	87688255	87688255
ALLPATHS-LG.ALLPATHS-LG	SF_Count(Ref)	1	1	1	1	1
ALLPATHS-LG.ALLPATHS-LG	SF_Count(Tar)	1	1	1	1	1
ALLPATHS-LG.ALLPATHS-LG	SF_Length(Ref)	81646936	81646936	81646936	81646936	81646936
ALLPATHS-LG.ALLPATHS-LG	SF_Coverage(All Scf; Ref)	0.931105	0.931105	0.931105	0.931105	0.931105
ALLPATHS-LG.ALLPATHS-LG	SF_Coverage(Compared Scf; Ref)	1	1	1	1	1
ALLPATHS-LG.ALLPATHS-LG	SF_Length(Tar)	81646936	81646936	81646936	81646936	81646936
ALLPATHS-LG.ALLPATHS-LG	SF_Coverage(All AS; Tar)	0.931105	0.931105	0.931105	0.931105	0.931105
ALLPATHS-LG.ALLPATHS-LG	SF_Coverage(Compared AS; Tar)	1	1	1	1	1
ALLPATHS-LG.ALLPATHS-LG	Resolution	81646935	81646935	81646935	81646935	81646935
ALLPATHS-LG.ALLPATHS-LG	Compared AS_Count(Ref)	1	1	1	1	1
ALLPATHS-LG.ALLPATHS-LG	Compared AS_Count(Tar)	1	1	1	1	1
ALLPATHS-LG.ALLPATHS-LG	Compared AS_Length(Ref)	81646936	81646936	81646936	81646936	81646936
ALLPATHS-LG.ALLPATHS-LG	Compared AS_Length(Tar)	81646936	81646936	81646936	81646936	81646936
ALLPATHS-LG.Bambus2	All AS_Count(Ref)	418	418	418	418	418
ALLPATHS-LG.Bambus2	All AS_Count(Tar)	1792	1792	1792	1792	1792
ALLPATHS-LG.Bambus2	All AS_Length(Ref)	87688255	87688255	87688255	87688255	87688255
ALLPATHS-LG.Bambus2	All AS_Length(Tar)	78613510	78613510	78613510	78613510	78613510
ALLPATHS-LG.Bambus2	SF_Count(Ref)	218	135	93	72	41
ALLPATHS-LG.Bambus2	SF_Count(Tar)	218	135	93	72	41
ALLPATHS-LG.Bambus2	SF_Length(Ref)	58006166	47386671	39301045	34967077	25259194
ALLPATHS-LG.Bambus2	SF_Coverage(All Scf; Ref)	0.661504	0.540399	0.448191	0.398766	0.288057
ALLPATHS-LG.Bambus2	SF_Coverage(Compared Scf; Ref)	0.666385	0.544387	0.451498	0.402957	0.291085
ALLPATHS-LG.Bambus2	SF_Length(Tar)	66364735	54222589	45088684	39059200	27948907
ALLPATHS-LG.Bambus2	SF_Coverage(All AS; Tar)	0.84419	0.689736	0.573549	0.496851	0.355523
ALLPATHS-LG.Bambus2	SF_Coverage(Compared AS; Tar)	0.937793	0.860885	0.818051	0.824706	0.707122
ALLPATHS-LG.Bambus2	Resolution	88847	171458	219938	277147	369867
ALLPATHS-LG.Bambus2	Compared AS_Count(Ref)	5	5	5	4	4
ALLPATHS-LG.Bambus2	Compared AS_Count(Tar)	213	151	110	79	55
ALLPATHS-LG.Bambus2	Compared AS_Length(Ref)	87045971	87045971	87045971	86776095	86776095
ALLPATHS-LG.Bambus2	Compared AS_Length(Tar)	70766949	62984706	55117223	47361369	39524874
ALLPATHS-LG.CABOG	All AS_Count(Ref)	418	418	418	418	418
ALLPATHS-LG.CABOG	All AS_Count(Tar)	498	498	498	498	498
ALLPATHS-LG.CABOG	All AS_Length(Ref)	87688255	87688255	87688255	87688255	87688255
ALLPATHS-LG.CABOG	All AS_Length(Tar)	86486279	86486279	86486279	86486279	86486279
ALLPATHS-LG.CABOG	SF_Count(Ref)	239	157	120	86	58
ALLPATHS-LG.CABOG	SF_Count(Tar)	239	157	120	86	58
ALLPATHS-LG.CABOG	SF_Length(Ref)	76954101	66491530	58873861	49629094	39868509
ALLPATHS-LG.CABOG	SF_Coverage(All Scf; Ref)	0.877587	0.758272	0.6714	0.565972	0.454662
ALLPATHS-LG.CABOG	SF_Coverage(Compared Scf; Ref)	0.884063	0.763867	0.676354	0.571921	0.459441
ALLPATHS-LG.CABOG	SF_Length(Tar)	76480666	66021104	58361262	49160407	39478915
ALLPATHS-LG.CABOG	SF_Coverage(All AS; Tar)	0.88431	0.763371	0.674804	0.568419	0.456476
ALLPATHS-LG.CABOG	SF_Coverage(Compared AS; Tar)	0.981657	0.952528	0.960676	0.944267	0.910014
ALLPATHS-LG.CABOG	Resolution	90197	176077	242752	307925	401278
ALLPATHS-LG.CABOG	Compared AS_Count(Ref)	5	5	5	4	4
ALLPATHS-LG.CABOG	Compared AS_Count(Tar)	228	160	118	86	61
ALLPATHS-LG.CABOG	Compared AS_Length(Ref)	87045971	87045971	87045971	86776095	86776095
ALLPATHS-LG.CABOG	Compared AS_Length(Tar)	77909791	69311446	60750191	52061999	43382766
ALLPATHS-LG.MSR-CA	All AS_Count(Ref)	418	418	418	418	418
ALLPATHS-LG.MSR-CA	All AS_Count(Tar)	1476	1476	1476	1476	1476
ALLPATHS-LG.MSR-CA	All AS_Length(Ref)	87688255	87688255	87688255	87688255	87688255
ALLPATHS-LG.MSR-CA	All AS_Length(Tar)	89678572	89678572	89678572	89678572	89678572
ALLPATHS-LG.MSR-CA	SF_Count(Ref)	175	62	31	17	15
ALLPATHS-LG.MSR-CA	SF_Count(Tar)	175	62	31	17	15
ALLPATHS-LG.MSR-CA	SF_Length(Ref)	72103131	46729907	31559189	28315617	32818990
ALLPATHS-LG.MSR-CA	SF_Coverage(All Scf; Ref)	0.822267	0.53291	0.359902	0.322912	0.374269
ALLPATHS-LG.MSR-CA	SF_Coverage(Compared Scf; Ref)	0.828334	0.538511	0.365806	0.328209	0.380408
ALLPATHS-LG.MSR-CA	SF_Length(Tar)	72912336	44776623	29370086	19287067	19928050
ALLPATHS-LG.MSR-CA	SF_Coverage(All AS; Tar)	0.813041	0.499301	0.327504	0.215069	0.222216
ALLPATHS-LG.MSR-CA	SF_Coverage(Compared AS; Tar)	0.90192	0.620898	0.463574	0.357934	0.436164
ALLPATHS-LG.MSR-CA	Resolution	140213	400868	611341	759544	880129
ALLPATHS-LG.MSR-CA	Compared AS_Count(Ref)	5	4	3	3	3
ALLPATHS-LG.MSR-CA	Compared AS_Count(Tar)	101	67	50	36	26
ALLPATHS-LG.MSR-CA	Compared AS_Length(Ref)	87045971	86776095	86273085	86273085	86273085
ALLPATHS-LG.MSR-CA	Compared AS_Length(Tar)	80841249	72115935	63355820	53884375	45689399
ALLPATHS-LG.SGA	All AS_Count(Ref)	418	418	418	418	418
ALLPATHS-LG.SGA	All AS_Count(Tar)	30975	30975	30975	30975	30975
ALLPATHS-LG.SGA	All AS_Length(Ref)	87688255	87688255	87688255	87688255	87688255
ALLPATHS-LG.SGA	All AS_Length(Tar)	94748652	94748652	94748652	94748652	94748652
ALLPATHS-LG.SGA	SF_Count(Ref)	4840	1019	680	472	328
ALLPATHS-LG.SGA	SF_Count(Tar)	4840	1019	680	472	328
ALLPATHS-LG.SGA	SF_Length(Ref)	78645114	74662661	65478692	56127331	46853909
ALLPATHS-LG.SGA	SF_Coverage(All Scf; Ref)	0.896872	0.851456	0.746721	0.640078	0.534324
ALLPATHS-LG.SGA	SF_Coverage(Compared Scf; Ref)	0.897463	0.856044	0.751133	0.644801	0.538266
ALLPATHS-LG.SGA	SF_Length(Tar)	78352012	74279834	65158096	55857226	46625355
ALLPATHS-LG.SGA	SF_Coverage(All AS; Tar)	0.826946	0.783967	0.687694	0.589531	0.492095
ALLPATHS-LG.SGA	SF_Coverage(Compared AS; Tar)	0.918787	0.979871	0.98188	0.98183	0.98393
ALLPATHS-LG.SGA	Resolution	843	18398	36577	55149	74769
ALLPATHS-LG.SGA	Compared AS_Count(Ref)	150	10	8	5	5
ALLPATHS-LG.SGA	Compared AS_Count(Tar)	4474	1042	693	482	334
ALLPATHS-LG.SGA	Compared AS_Length(Ref)	87630495	87218285	87173177	87045971	87045971
ALLPATHS-LG.SGA	Compared AS_Length(Tar)	85277666	75805711	66360543	56890934	47386851
ALLPATHS-LG.SOAPdenovo	All AS_Count(Ref)	418	418	418	418	418
ALLPATHS-LG.SOAPdenovo	All AS_Count(Tar)	38477	38477	38477	38477	38477
ALLPATHS-LG.SOAPdenovo	All AS_Length(Ref)	87688255	87688255	87688255	87688255	87688255
ALLPATHS-LG.SOAPdenovo	All AS_Length(Tar)	106080245	106080245	106080245	106080245	106080245
ALLPATHS-LG.SOAPdenovo	SF_Count(Ref)	1505	267	163	115	71
ALLPATHS-LG.SOAPdenovo	SF_Count(Tar)	1505	267	163	115	71
ALLPATHS-LG.SOAPdenovo	SF_Length(Ref)	81753784	77842934	67596984	58747620	45072466
ALLPATHS-LG.SOAPdenovo	SF_Coverage(All Scf; Ref)	0.932323	0.887724	0.770878	0.66996	0.514008
ALLPATHS-LG.SOAPdenovo	SF_Coverage(Compared Scf; Ref)	0.934222	0.894274	0.776566	0.674903	0.519411
ALLPATHS-LG.SOAPdenovo	SF_Length(Tar)	88375474	82842861	71749542	62321487	47796519
ALLPATHS-LG.SOAPdenovo	SF_Coverage(All AS; Tar)	0.8331	0.780945	0.67637	0.587494	0.450569
ALLPATHS-LG.SOAPdenovo	SF_Coverage(Compared AS; Tar)	0.925638	0.97595	0.964914	0.9778	0.894967
ALLPATHS-LG.SOAPdenovo	Resolution	1997	62941	144168	244966	368317
ALLPATHS-LG.SOAPdenovo	Compared AS_Count(Ref)	58	5	5	5	4
ALLPATHS-LG.SOAPdenovo	Compared AS_Count(Tar)	1701	284	175	118	84
ALLPATHS-LG.SOAPdenovo	Compared AS_Length(Ref)	87509990	87045971	87045971	87045971	86776095
ALLPATHS-LG.SOAPdenovo	Compared AS_Length(Tar)	95475194	84884313	74358500	63736465	53405898
ALLPATHS-LG.Velvet	All AS_Count(Ref)	418	418	418	418	418
ALLPATHS-LG.Velvet	All AS_Count(Tar)	61455	61455	61455	61455	61455
ALLPATHS-LG.Velvet	All AS_Length(Ref)	87688255	87688255	87688255	87688255	87688255
ALLPATHS-LG.Velvet	All AS_Length(Tar)	143819757	143819757	143819757	143819757	143819757
ALLPATHS-LG.Velvet	SF_Count(Ref)	276	45	10	5	4
ALLPATHS-LG.Velvet	SF_Count(Tar)	276	45	10	5	4
ALLPATHS-LG.Velvet	SF_Length(Ref)	52577226	18552370	6584559	7103089	12606236
ALLPATHS-LG.Velvet	SF_Coverage(All Scf; Ref)	0.599593	0.211572	0.0750905	0.0810039	0.143762
ALLPATHS-LG.Velvet	SF_Coverage(Compared Scf; Ref)	0.604017	0.213796	0.0758799	0.0823326	0.14612
ALLPATHS-LG.Velvet	SF_Length(Tar)	69498654	26165875	8745286	4633959	5114576
ALLPATHS-LG.Velvet	SF_Coverage(All AS; Tar)	0.483234	0.181935	0.0608073	0.0322206	0.0355624
ALLPATHS-LG.Velvet	SF_Coverage(Compared AS; Tar)	0.536838	0.226938	0.0867388	0.0535621	0.0705637
ALLPATHS-LG.Velvet	Resolution	89649	298277	484156	669249	843765
ALLPATHS-LG.Velvet	Compared AS_Count(Ref)	5	4	4	3	3
ALLPATHS-LG.Velvet	Compared AS_Count(Tar)	216	132	94	70	51
ALLPATHS-LG.Velvet	Compared AS_Length(Ref)	87045971	86776095	86776095	86273085	86273085
ALLPATHS-LG.Velvet	Compared AS_Length(Tar)	129459253	115299564	100823179	86515699	72481738
Bambus2.ABySS2	All AS_Count(Ref)	1792	1792	1792	1792	1792
Bambus2.ABySS2	All AS_Count(Tar)	94950	94950	94950	94950	94950
Bambus2.ABySS2	All AS_Length(Ref)	78613510	78613510	78613510	78613510	78613510
Bambus2.ABySS2	All AS_Length(Tar)	101532115	101532115	101532115	101532115	101532115
Bambus2.ABySS2	SF_Count(Ref)	7385	3927	2720	1969	1445
Bambus2.ABySS2	SF_Count(Tar)	7385	3927	2720	1969	1445
Bambus2.ABySS2	SF_Length(Ref)	68294874	62982660	56753702	50017648	43068700
Bambus2.ABySS2	SF_Coverage(All Scf; Ref)	0.868742	0.801168	0.721933	0.636247	0.547854
Bambus2.ABySS2	SF_Coverage(Compared Scf; Ref)	0.874298	0.808802	0.730266	0.644977	0.556196
Bambus2.ABySS2	SF_Length(Tar)	63328475	57712168	51815172	45618904	39294859
Bambus2.ABySS2	SF_Coverage(All AS; Tar)	0.623729	0.568413	0.510333	0.449305	0.387019
Bambus2.ABySS2	SF_Coverage(Compared AS; Tar)	0.692991	0.710493	0.728995	0.748737	0.773835
Bambus2.ABySS2	Resolution	931	4408	8008	11542	15410
Bambus2.ABySS2	Compared AS_Count(Ref)	575	417	392	375	366
Bambus2.ABySS2	Compared AS_Count(Tar)	10192	5277	3591	2544	1785
Bambus2.ABySS2	Compared AS_Length(Ref)	78113940	77871496	77716449	77549504	77434406
Bambus2.ABySS2	Compared AS_Length(Tar)	91384288	81228307	71077532	60927795	50779400
Bambus2.Bambus2	All AS_Count(Ref)	1792	1792	1792	1792	1792
Bambus2.Bambus2	All AS_Count(Tar)	1792	1792	1792	1792	1792
Bambus2.Bambus2	All AS_Length(Ref)	78613510	78613510	78613510	78613510	78613510
Bambus2.Bambus2	All AS_Length(Tar)	78613510	78613510	78613510	78613510	78613510
Bambus2.Bambus2	SF_Count(Ref)	213	151	110	79	55
Bambus2.Bambus2	SF_Count(Tar)	213	151	110	79	55
Bambus2.Bambus2	SF_Length(Ref)	70766949	62984706	55117223	47361369	39524874
Bambus2.Bambus2	SF_Coverage(All Scf; Ref)	0.900188	0.801194	0.701116	0.602458	0.502775
Bambus2.Bambus2	SF_Coverage(Compared Scf; Ref)	1	1	1	1	1
Bambus2.Bambus2	SF_Length(Tar)	70766949	62984706	55117223	47361369	39524874
Bambus2.Bambus2	SF_Coverage(All AS; Tar)	0.900188	0.801194	0.701116	0.602458	0.502775
Bambus2.Bambus2	SF_Coverage(Compared AS; Tar)	1	1	1	1	1
Bambus2.Bambus2	Resolution	88847	171458	219938	277147	369867
Bambus2.Bambus2	Compared AS_Count(Ref)	213	151	110	79	55
Bambus2.Bambus2	Compared AS_Count(Tar)	213	151	110	79	55
Bambus2.Bambus2	Compared AS_Length(Ref)	70766949	62984706	55117223	47361369	39524874
Bambus2.Bambus2	Compared AS_Length(Tar)	70766949	62984706	55117223	47361369	39524874
Bambus2.SGA	All AS_Count(Ref)	1792	1792	1792	1792	1792
Bambus2.SGA	All AS_Count(Tar)	30975	30975	30975	30975	30975
Bambus2.SGA	All AS_Length(Ref)	78613510	78613510	78613510	78613510	78613510
Bambus2.SGA	All AS_Length(Tar)	94748652	94748652	94748652	94748652	94748652
Bambus2.SGA	SF_Count(Ref)	5004	878	618	436	324
Bambus2.SGA	SF_Count(Tar)	5004	878	618	436	324
Bambus2.SGA	SF_Length(Ref)	70031264	68169977	61725863	53572002	46379127
Bambus2.SGA	SF_Coverage(All Scf; Ref)	0.89083	0.867153	0.785181	0.681461	0.589964
Bambus2.SGA	SF_Coverage(Compared Scf; Ref)	0.896395	0.882273	0.814884	0.727909	0.646174
Bambus2.SGA	SF_Length(Tar)	62684018	59480720	53882463	46848805	40629347
Bambus2.SGA	SF_Coverage(All AS; Tar)	0.661582	0.627774	0.568688	0.494454	0.428812
Bambus2.SGA	SF_Coverage(Compared AS; Tar)	0.735058	0.784647	0.811965	0.823485	0.857397
Bambus2.SGA	Resolution	843	18398	36577	55149	74769
Bambus2.SGA	Compared AS_Count(Ref)	588	356	301	253	225
Bambus2.SGA	Compared AS_Count(Tar)	4474	1042	693	482	334
Bambus2.SGA	Compared AS_Length(Ref)	78125441	77266287	75747998	73597119	71774945
Bambus2.SGA	Compared AS_Length(Tar)	85277666	75805711	66360543	56890934	47386851
Bambus2.SOAPdenovo	All AS_Count(Ref)	1792	1792	1792	1792	1792
Bambus2.SOAPdenovo	All AS_Count(Tar)	38477	38477	38477	38477	38477
Bambus2.SOAPdenovo	All AS_Length(Ref)	78613510	78613510	78613510	78613510	78613510
Bambus2.SOAPdenovo	All AS_Length(Tar)	106080245	106080245	106080245	106080245	106080245
Bambus2.SOAPdenovo	SF_Count(Ref)	2267	338	177	79	32
Bambus2.SOAPdenovo	SF_Count(Tar)	2267	338	177	79	32
Bambus2.SOAPdenovo	SF_Length(Ref)	72807849	64515821	48736340	30052259	16012716
Bambus2.SOAPdenovo	SF_Coverage(All Scf; Ref)	0.926149	0.820671	0.619949	0.382279	0.203689
Bambus2.SOAPdenovo	SF_Coverage(Compared Scf; Ref)	0.9343	0.884505	0.749578	0.579585	0.397708
Bambus2.SOAPdenovo	SF_Length(Tar)	69528454	60210916	45378428	27982142	14869182
Bambus2.SOAPdenovo	SF_Coverage(All AS; Tar)	0.655433	0.567598	0.427775	0.263783	0.140169
Bambus2.SOAPdenovo	SF_Coverage(Compared AS; Tar)	0.728236	0.709329	0.610266	0.439029	0.278418
Bambus2.SOAPdenovo	Resolution	1997	62941	144168	244966	368317
Bambus2.SOAPdenovo	Compared AS_Count(Ref)	435	242	164	96	57
Bambus2.SOAPdenovo	Compared AS_Count(Tar)	1701	284	175	118	84
Bambus2.SOAPdenovo	Compared AS_Length(Ref)	77927684	72940053	65018370	51851297	40262533
Bambus2.SOAPdenovo	Compared AS_Length(Tar)	95475194	84884313	74358500	63736465	53405898
CABOG.ABySS2	All AS_Count(Ref)	498	498	498	498	498
CABOG.ABySS2	All AS_Count(Tar)	94950	94950	94950	94950	94950
CABOG.ABySS2	All AS_Length(Ref)	86486279	86486279	86486279	86486279	86486279
CABOG.ABySS2	All AS_Length(Tar)	101532115	101532115	101532115	101532115	101532115
CABOG.ABySS2	SF_Count(Ref)	8784	4696	3192	2240	1572
CABOG.ABySS2	SF_Count(Tar)	8784	4696	3192	2240	1572
CABOG.ABySS2	SF_Length(Ref)	79628822	71342069	62240627	53015334	44124546
CABOG.ABySS2	SF_Coverage(All Scf; Ref)	0.92071	0.824895	0.719659	0.612991	0.510191
CABOG.ABySS2	SF_Coverage(Compared Scf; Ref)	0.920785	0.825276	0.721353	0.615655	0.513913
CABOG.ABySS2	SF_Length(Tar)	79553835	71248677	62160390	52987713	44089853
CABOG.ABySS2	SF_Coverage(All AS; Tar)	0.783534	0.701735	0.612224	0.521881	0.434245
CABOG.ABySS2	SF_Coverage(Compared AS; Tar)	0.870542	0.877141	0.874543	0.86968	0.868263
CABOG.ABySS2	Resolution	931	4408	8008	11542	15410
CABOG.ABySS2	Compared AS_Count(Ref)	471	457	432	415	396
CABOG.ABySS2	Compared AS_Count(Tar)	10192	5277	3591	2544	1785
CABOG.ABySS2	Compared AS_Length(Ref)	86479323	86446292	86283175	86112057	85859910
CABOG.ABySS2	Compared AS_Length(Tar)	91384288	81228307	71077532	60927795	50779400
CABOG.Bambus2	All AS_Count(Ref)	498	498	498	498	498
CABOG.Bambus2	All AS_Count(Tar)	1792	1792	1792	1792	1792
CABOG.Bambus2	All AS_Length(Ref)	86486279	86486279	86486279	86486279	86486279
CABOG.Bambus2	All AS_Length(Tar)	78613510	78613510	78613510	78613510	78613510
CABOG.Bambus2	SF_Count(Ref)	235	126	83	57	36
CABOG.Bambus2	SF_Count(Tar)	235	126	83	57	36
CABOG.Bambus2	SF_Length(Ref)	53182074	39225651	30956817	24465785	18015939
CABOG.Bambus2	SF_Coverage(All Scf; Ref)	0.614919	0.453548	0.357939	0.282886	0.20831
CABOG.Bambus2	SF_Coverage(Compared Scf; Ref)	0.682611	0.565933	0.485512	0.442495	0.38776
CABOG.Bambus2	SF_Length(Tar)	60401996	44460003	35047870	27515057	20333045
CABOG.Bambus2	SF_Coverage(All AS; Tar)	0.768341	0.565552	0.445825	0.350004	0.258646
CABOG.Bambus2	SF_Coverage(Compared AS; Tar)	0.853534	0.705886	0.635879	0.58096	0.514437
CABOG.Bambus2	Resolution	88847	171458	219938	277147	369867
CABOG.Bambus2	Compared AS_Count(Ref)	228	160	131	97	69
CABOG.Bambus2	Compared AS_Count(Tar)	213	151	110	79	55
CABOG.Bambus2	Compared AS_Length(Ref)	77909791	69311446	63761177	55290524	46461566
CABOG.Bambus2	Compared AS_Length(Tar)	70766949	62984706	55117223	47361369	39524874
CABOG.CABOG	All AS_Count(Ref)	498	498	498	498	498
CABOG.CABOG	All AS_Count(Tar)	498	498	498	498	498
CABOG.CABOG	All AS_Length(Ref)	86486279	86486279	86486279	86486279	86486279
CABOG.CABOG	All AS_Length(Tar)	86486279	86486279	86486279	86486279	86486279
CABOG.CABOG	SF_Count(Ref)	228	160	118	86	61
CABOG.CABOG	SF_Count(Tar)	228	160	118	86	61
CABOG.CABOG	SF_Length(Ref)	77909791	69311446	60750191	52061999	43382766
CABOG.CABOG	SF_Coverage(All Scf; Ref)	0.900834	0.801416	0.702426	0.601968	0.501614
CABOG.CABOG	SF_Coverage(Compared Scf; Ref)	1	1	1	1	1
CABOG.CABOG	SF_Length(Tar)	77909791	69311446	60750191	52061999	43382766
CABOG.CABOG	SF_Coverage(All AS; Tar)	0.900834	0.801416	0.702426	0.601968	0.501614
CABOG.CABOG	SF_Coverage(Compared AS; Tar)	1	1	1	1	1
CABOG.CABOG	Resolution	90197	176077	242752	307925	401278
CABOG.CABOG	Compared AS_Count(Ref)	228	160	118	86	61
CABOG.CABOG	Compared AS_Count(Tar)	228	160	118	86	61
CABOG.CABOG	Compared AS_Length(Ref)	77909791	69311446	60750191	52061999	43382766
CABOG.CABOG	Compared AS_Length(Tar)	77909791	69311446	60750191	52061999	43382766
CABOG.SGA	All AS_Count(Ref)	498	498	498	498	498
CABOG.SGA	All AS_Count(Tar)	30975	30975	30975	30975	30975
CABOG.SGA	All AS_Length(Ref)	86486279	86486279	86486279	86486279	86486279
CABOG.SGA	All AS_Length(Tar)	94748652	94748652	94748652	94748652	94748652
CABOG.SGA	SF_Count(Ref)	5009	1099	701	469	317
CABOG.SGA	SF_Count(Tar)	5009	1099	701	469	317
CABOG.SGA	SF_Length(Ref)	78502177	74105680	63630538	53272650	43504685
CABOG.SGA	SF_Coverage(All Scf; Ref)	0.907684	0.856849	0.73573	0.615966	0.503024
CABOG.SGA	SF_Coverage(Compared Scf; Ref)	0.907757	0.86479	0.754429	0.647065	0.544049
CABOG.SGA	SF_Length(Tar)	78226778	73696480	63296198	53021529	43327069
CABOG.SGA	SF_Coverage(All AS; Tar)	0.825624	0.77781	0.668043	0.559602	0.457284
CABOG.SGA	SF_Coverage(Compared AS; Tar)	0.917318	0.972176	0.953823	0.931986	0.914327
CABOG.SGA	Resolution	843	18398	36577	55149	74769
CABOG.SGA	Compared AS_Count(Ref)	471	386	334	289	253
CABOG.SGA	Compared AS_Count(Tar)	4474	1042	693	482	334
CABOG.SGA	Compared AS_Length(Ref)	86479323	85692069	84342642	82329650	79964681
CABOG.SGA	Compared AS_Length(Tar)	85277666	75805711	66360543	56890934	47386851
CABOG.SOAPdenovo	All AS_Count(Ref)	498	498	498	498	498
CABOG.SOAPdenovo	All AS_Count(Tar)	38477	38477	38477	38477	38477
CABOG.SOAPdenovo	All AS_Length(Ref)	86486279	86486279	86486279	86486279	86486279
CABOG.SOAPdenovo	All AS_Length(Tar)	106080245	106080245	106080245	106080245	106080245
CABOG.SOAPdenovo	SF_Count(Ref)	1810	379	176	88	36
CABOG.SOAPdenovo	SF_Count(Tar)	1810	379	176	88	36
CABOG.SOAPdenovo	SF_Length(Ref)	80820692	69285492	49354686	33272098	18032191
CABOG.SOAPdenovo	SF_Coverage(All Scf; Ref)	0.934491	0.801115	0.570665	0.38471	0.208498
CABOG.SOAPdenovo	SF_Coverage(Compared Scf; Ref)	0.934676	0.848274	0.687168	0.549884	0.38811
CABOG.SOAPdenovo	SF_Length(Tar)	87620965	74154464	52621712	35461279	19199194
CABOG.SOAPdenovo	SF_Coverage(All AS; Tar)	0.825988	0.699041	0.496056	0.334287	0.180987
CABOG.SOAPdenovo	SF_Coverage(Compared AS; Tar)	0.917735	0.873594	0.707676	0.556373	0.359496
CABOG.SOAPdenovo	Resolution	1997	62941	144168	244966	368317
CABOG.SOAPdenovo	Compared AS_Count(Ref)	464	278	176	117	69
CABOG.SOAPdenovo	Compared AS_Count(Tar)	1701	284	175	118	84
CABOG.SOAPdenovo	Compared AS_Length(Ref)	86469203	81678212	71823299	60507438	46461566
CABOG.SOAPdenovo	Compared AS_Length(Tar)	95475194	84884313	74358500	63736465	53405898
MSR-CA.ABySS2	All AS_Count(Ref)	1476	1476	1476	1476	1476
MSR-CA.ABySS2	All AS_Count(Tar)	94950	94950	94950	94950	94950
MSR-CA.ABySS2	All AS_Length(Ref)	89678572	89678572	89678572	89678572	89678572
MSR-CA.ABySS2	All AS_Length(Tar)	101532115	101532115	101532115	101532115	101532115
MSR-CA.ABySS2	SF_Count(Ref)	8882	4676	3139	2197	1526
MSR-CA.ABySS2	SF_Count(Tar)	8882	4676	3139	2197	1526
MSR-CA.ABySS2	SF_Length(Ref)	77710071	69989208	60810139	51768515	42850379
MSR-CA.ABySS2	SF_Coverage(All Scf; Ref)	0.86654	0.780445	0.67809	0.577267	0.477822
MSR-CA.ABySS2	SF_Coverage(Compared Scf; Ref)	0.870002	0.788493	0.688155	0.589582	0.491018
MSR-CA.ABySS2	SF_Length(Tar)	76963734	69097641	59995883	51058992	42254678
MSR-CA.ABySS2	SF_Coverage(All AS; Tar)	0.758024	0.68055	0.590905	0.502885	0.416171
MSR-CA.ABySS2	SF_Coverage(Compared AS; Tar)	0.842199	0.85066	0.844091	0.838025	0.832122
MSR-CA.ABySS2	Resolution	931	4408	8008	11542	15410
MSR-CA.ABySS2	Compared AS_Count(Ref)	746	412	350	292	252
MSR-CA.ABySS2	Compared AS_Count(Tar)	10192	5277	3591	2544	1785
MSR-CA.ABySS2	Compared AS_Length(Ref)	89321693	88763259	88366985	87805450	87268473
MSR-CA.ABySS2	Compared AS_Length(Tar)	91384288	81228307	71077532	60927795	50779400
MSR-CA.Bambus2	All AS_Count(Ref)	1476	1476	1476	1476	1476
MSR-CA.Bambus2	All AS_Count(Tar)	1792	1792	1792	1792	1792
MSR-CA.Bambus2	All AS_Length(Ref)	89678572	89678572	89678572	89678572	89678572
MSR-CA.Bambus2	All AS_Length(Tar)	78613510	78613510	78613510	78613510	78613510
MSR-CA.Bambus2	SF_Count(Ref)	242	118	77	58	30
MSR-CA.Bambus2	SF_Count(Tar)	242	118	77	58	30
MSR-CA.Bambus2	SF_Length(Ref)	51308503	35443284	27667037	23029442	14133108
MSR-CA.Bambus2	SF_Coverage(All Scf; Ref)	0.572138	0.395226	0.308513	0.2568	0.157597
MSR-CA.Bambus2	SF_Coverage(Compared Scf; Ref)	0.621614	0.440911	0.351109	0.299556	0.19391
MSR-CA.Bambus2	SF_Length(Tar)	57527101	39673055	31041121	25874815	15837828
MSR-CA.Bambus2	SF_Coverage(All AS; Tar)	0.731771	0.50466	0.394857	0.32914	0.201464
MSR-CA.Bambus2	SF_Coverage(Compared AS; Tar)	0.812909	0.629884	0.563184	0.546327	0.400705
MSR-CA.Bambus2	Resolution	88847	171458	219938	277147	369867
MSR-CA.Bambus2	Compared AS_Count(Ref)	116	98	90	82	69
MSR-CA.Bambus2	Compared AS_Count(Tar)	213	151	110	79	55
MSR-CA.Bambus2	Compared AS_Length(Ref)	82540842	80386409	78799009	76878714	72884752
MSR-CA.Bambus2	Compared AS_Length(Tar)	70766949	62984706	55117223	47361369	39524874
MSR-CA.CABOG	All AS_Count(Ref)	1476	1476	1476	1476	1476
MSR-CA.CABOG	All AS_Count(Tar)	498	498	498	498	498
MSR-CA.CABOG	All AS_Length(Ref)	89678572	89678572	89678572	89678572	89678572
MSR-CA.CABOG	All AS_Length(Tar)	86486279	86486279	86486279	86486279	86486279
MSR-CA.CABOG	SF_Count(Ref)	283	142	90	51	27
MSR-CA.CABOG	SF_Count(Tar)	283	142	90	51	27
MSR-CA.CABOG	SF_Length(Ref)	64451730	46441688	35759490	25163298	16758771
MSR-CA.CABOG	SF_Coverage(All Scf; Ref)	0.718697	0.517868	0.398752	0.280594	0.186876
MSR-CA.CABOG	SF_Coverage(Compared Scf; Ref)	0.780847	0.577731	0.460535	0.340274	0.233685
MSR-CA.CABOG	SF_Length(Tar)	63432336	45774599	35126074	24721211	16427605
MSR-CA.CABOG	SF_Coverage(All AS; Tar)	0.733438	0.52927	0.406146	0.28584	0.189945
MSR-CA.CABOG	SF_Coverage(Compared AS; Tar)	0.814177	0.660419	0.578205	0.474842	0.378667
MSR-CA.CABOG	Resolution	90197	176077	242752	307925	401278
MSR-CA.CABOG	Compared AS_Count(Ref)	116	98	85	72	66
MSR-CA.CABOG	Compared AS_Count(Tar)	228	160	118	86	61
MSR-CA.CABOG	Compared AS_Length(Ref)	82540842	80386409	77647682	73949998	71715066
MSR-CA.CABOG	Compared AS_Length(Tar)	77909791	69311446	60750191	52061999	43382766
MSR-CA.MSR-CA	All AS_Count(Ref)	1476	1476	1476	1476	1476
MSR-CA.MSR-CA	All AS_Count(Tar)	1476	1476	1476	1476	1476
MSR-CA.MSR-CA	All AS_Length(Ref)	89678572	89678572	89678572	89678572	89678572
MSR-CA.MSR-CA	All AS_Length(Tar)	89678572	89678572	89678572	89678572	89678572
MSR-CA.MSR-CA	SF_Count(Ref)	101	67	50	36	26
MSR-CA.MSR-CA	SF_Count(Tar)	101	67	50	36	26
MSR-CA.MSR-CA	SF_Length(Ref)	80841249	72115935	63355820	53884375	45689399
MSR-CA.MSR-CA	SF_Coverage(All Scf; Ref)	0.901456	0.80416	0.706477	0.600861	0.50948
MSR-CA.MSR-CA	SF_Coverage(Compared Scf; Ref)	1	1	1	1	1
MSR-CA.MSR-CA	SF_Length(Tar)	80841249	72115935	63355820	53884375	45689399
MSR-CA.MSR-CA	SF_Coverage(All AS; Tar)	0.901456	0.80416	0.706477	0.600861	0.50948
MSR-CA.MSR-CA	SF_Coverage(Compared AS; Tar)	1	1	1	1	1
MSR-CA.MSR-CA	Resolution	140213	400868	611341	759544	880129
MSR-CA.MSR-CA	Compared AS_Count(Ref)	101	67	50	36	26
MSR-CA.MSR-CA	Compared AS_Count(Tar)	101	67	50	36	26
MSR-CA.MSR-CA	Compared AS_Length(Ref)	80841249	72115935	63355820	53884375	45689399
MSR-CA.MSR-CA	Compared AS_Length(Tar)	80841249	72115935	63355820	53884375	45689399
MSR-CA.SGA	All AS_Count(Ref)	1476	1476	1476	1476	1476
MSR-CA.SGA	All AS_Count(Tar)	30975	30975	30975	30975	30975
MSR-CA.SGA	All AS_Length(Ref)	89678572	89678572	89678572	89678572	89678572
MSR-CA.SGA	All AS_Length(Tar)	94748652	94748652	94748652	94748652	94748652
MSR-CA.SGA	SF_Count(Ref)	5345	1078	687	453	304
MSR-CA.SGA	SF_Count(Tar)	5345	1078	687	453	304
MSR-CA.SGA	SF_Length(Ref)	77996796	72243259	61993826	51412582	41874737
MSR-CA.SGA	SF_Coverage(All Scf; Ref)	0.869737	0.80558	0.691289	0.573298	0.466943
MSR-CA.SGA	SF_Coverage(Compared Scf; Ref)	0.872858	0.832937	0.726002	0.611365	0.503764
MSR-CA.SGA	SF_Length(Tar)	77179055	70961827	60896982	50520896	41140018
MSR-CA.SGA	SF_Coverage(All AS; Tar)	0.814566	0.748948	0.642721	0.53321	0.434202
MSR-CA.SGA	SF_Coverage(Compared AS; Tar)	0.905032	0.936101	0.917669	0.888031	0.868174
MSR-CA.SGA	Resolution	843	18398	36577	55149	74769
MSR-CA.SGA	Compared AS_Count(Ref)	787	220	167	138	123
MSR-CA.SGA	Compared AS_Count(Tar)	4474	1042	693	482	334
MSR-CA.SGA	Compared AS_Length(Ref)	89357974	86733143	85390723	84094707	83123774
MSR-CA.SGA	Compared AS_Length(Tar)	85277666	75805711	66360543	56890934	47386851
MSR-CA.SOAPdenovo	All AS_Count(Ref)	1476	1476	1476	1476	1476
MSR-CA.SOAPdenovo	All AS_Count(Tar)	38477	38477	38477	38477	38477
MSR-CA.SOAPdenovo	All AS_Length(Ref)	89678572	89678572	89678572	89678572	89678572
MSR-CA.SOAPdenovo	All AS_Length(Tar)	106080245	106080245	106080245	106080245	106080245
MSR-CA.SOAPdenovo	SF_Count(Ref)	1930	350	176	90	44
MSR-CA.SOAPdenovo	SF_Count(Tar)	1930	350	176	90	44
MSR-CA.SOAPdenovo	SF_Length(Ref)	80942138	69941742	52917623	36656787	22519116
MSR-CA.SOAPdenovo	SF_Coverage(All Scf; Ref)	0.902581	0.779916	0.590081	0.408757	0.251109
MSR-CA.SOAPdenovo	SF_Coverage(Compared Scf; Ref)	0.909799	0.834034	0.655724	0.472091	0.308969
MSR-CA.SOAPdenovo	SF_Length(Tar)	86346619	73497750	55425673	38305775	23422696
MSR-CA.SOAPdenovo	SF_Coverage(All AS; Tar)	0.813975	0.69285	0.522488	0.361102	0.220802
MSR-CA.SOAPdenovo	SF_Coverage(Compared AS; Tar)	0.904388	0.865858	0.745384	0.601003	0.438579
MSR-CA.SOAPdenovo	Resolution	1997	62941	144168	244966	368317
MSR-CA.SOAPdenovo	Compared AS_Count(Ref)	483	134	100	85	69
MSR-CA.SOAPdenovo	Compared AS_Count(Tar)	1701	284	175	118	84
MSR-CA.SOAPdenovo	Compared AS_Length(Ref)	88967091	83859580	80701035	77647682	72884752
MSR-CA.SOAPdenovo	Compared AS_Length(Tar)	95475194	84884313	74358500	63736465	53405898
MSR-CA.Velvet	All AS_Count(Ref)	1476	1476	1476	1476	1476
MSR-CA.Velvet	All AS_Count(Tar)	61455	61455	61455	61455	61455
MSR-CA.Velvet	All AS_Length(Ref)	89678572	89678572	89678572	89678572	89678572
MSR-CA.Velvet	All AS_Length(Tar)	143819757	143819757	143819757	143819757	143819757
MSR-CA.Velvet	SF_Count(Ref)	253	20	2	2	1
MSR-CA.Velvet	SF_Count(Tar)	253	20	2	2	1
MSR-CA.Velvet	SF_Length(Ref)	41457947	7369322	1868508	1937503	1203299
MSR-CA.Velvet	SF_Coverage(All Scf; Ref)	0.462295	0.0821748	0.0208356	0.021605	0.0134179
MSR-CA.Velvet	SF_Coverage(Compared Scf; Ref)	0.502272	0.0980474	0.0269104	0.0325012	0.0249202
MSR-CA.Velvet	SF_Length(Tar)	54211667	10981358	1286571	1892997	266986
MSR-CA.Velvet	SF_Coverage(All AS; Tar)	0.376942	0.076355	0.00894572	0.0131623	0.00185639
MSR-CA.Velvet	SF_Coverage(Compared AS; Tar)	0.418755	0.095242	0.0127607	0.0218804	0.00368349
MSR-CA.Velvet	Resolution	89649	298277	484156	669249	843765
MSR-CA.Velvet	Compared AS_Count(Ref)	116	76	61	44	29
MSR-CA.Velvet	Compared AS_Count(Tar)	216	132	94	70	51
MSR-CA.Velvet	Compared AS_Length(Ref)	82540842	75160803	69434340	59613222	48286091
MSR-CA.Velvet	Compared AS_Length(Tar)	129459253	115299564	100823179	86515699	72481738
SGA.ABySS2	All AS_Count(Ref)	30975	30975	30975	30975	30975
SGA.ABySS2	All AS_Count(Tar)	94950	94950	94950	94950	94950
SGA.ABySS2	All AS_Length(Ref)	94748652	94748652	94748652	94748652	94748652
SGA.ABySS2	All AS_Length(Tar)	101532115	101532115	101532115	101532115	101532115
SGA.ABySS2	SF_Count(Ref)	9818	4290	2859	2041	1389
SGA.ABySS2	SF_Count(Tar)	9818	4290	2859	2041	1389
SGA.ABySS2	SF_Length(Ref)	71835903	63404291	54922131	47009068	38425837
SGA.ABySS2	SF_Coverage(All Scf; Ref)	0.758173	0.669184	0.579661	0.496145	0.405556
SGA.ABySS2	SF_Coverage(Compared Scf; Ref)	0.847933	0.779032	0.683485	0.594401	0.49688
SGA.ABySS2	SF_Length(Tar)	71898839	63534073	55034726	47108494	38477233
SGA.ABySS2	SF_Coverage(All AS; Tar)	0.708139	0.625753	0.542043	0.463976	0.378966
SGA.ABySS2	SF_Coverage(Compared AS; Tar)	0.786775	0.782167	0.774291	0.773186	0.757733
SGA.ABySS2	Resolution	931	4408	8008	11542	15410
SGA.ABySS2	Compared AS_Count(Ref)	3843	1562	1395	1264	1133
SGA.ABySS2	Compared AS_Count(Tar)	10192	5277	3591	2544	1785
SGA.ABySS2	Compared AS_Length(Ref)	84718810	81388583	80355970	79086512	77334242
SGA.ABySS2	Compared AS_Length(Tar)	91384288	81228307	71077532	60927795	50779400
SGA.SGA	All AS_Count(Ref)	30975	30975	30975	30975	30975
SGA.SGA	All AS_Count(Tar)	30975	30975	30975	30975	30975
SGA.SGA	All AS_Length(Ref)	94748652	94748652	94748652	94748652	94748652
SGA.SGA	All AS_Length(Tar)	94748652	94748652	94748652	94748652	94748652
SGA.SGA	SF_Count(Ref)	4124	1042	693	482	334
SGA.SGA	SF_Count(Tar)	4124	1042	693	482	334
SGA.SGA	SF_Length(Ref)	84898311	75805711	66360543	56890934	47386851
SGA.SGA	SF_Coverage(All Scf; Ref)	0.896037	0.800072	0.700385	0.600441	0.500132
SGA.SGA	SF_Coverage(Compared Scf; Ref)	0.995552	1	1	1	1
SGA.SGA	SF_Length(Tar)	84898311	75805711	66360543	56890934	47386851
SGA.SGA	SF_Coverage(All AS; Tar)	0.896037	0.800072	0.700385	0.600441	0.500132
SGA.SGA	SF_Coverage(Compared AS; Tar)	0.995552	1	1	1	1
SGA.SGA	Resolution	843	18398	36577	55149	74769
SGA.SGA	Compared AS_Count(Ref)	4474	1042	693	482	334
SGA.SGA	Compared AS_Count(Tar)	4474	1042	693	482	334
SGA.SGA	Compared AS_Length(Ref)	85277666	75805711	66360543	56890934	47386851
SGA.SGA	Compared AS_Length(Tar)	85277666	75805711	66360543	56890934	47386851
SOAPdenovo.ABySS2	All AS_Count(Ref)	38477	38477	38477	38477	38477
SOAPdenovo.ABySS2	All AS_Count(Tar)	94950	94950	94950	94950	94950
SOAPdenovo.ABySS2	All AS_Length(Ref)	106080245	106080245	106080245	106080245	106080245
SOAPdenovo.ABySS2	All AS_Length(Tar)	101532115	101532115	101532115	101532115	101532115
SOAPdenovo.ABySS2	SF_Count(Ref)	9799	4464	3065	2210	1573
SOAPdenovo.ABySS2	SF_Count(Tar)	9799	4464	3065	2210	1573
SOAPdenovo.ABySS2	SF_Length(Ref)	80480044	70439941	62082993	53811463	45333117
SOAPdenovo.ABySS2	SF_Coverage(All Scf; Ref)	0.758671	0.664025	0.585246	0.507271	0.427347
SOAPdenovo.ABySS2	SF_Coverage(Compared Scf; Ref)	0.814749	0.758629	0.679881	0.595283	0.505263
SOAPdenovo.ABySS2	SF_Length(Tar)	77131178	67178849	59130808	51194443	43034001
SOAPdenovo.ABySS2	SF_Coverage(All AS; Tar)	0.759673	0.661651	0.582385	0.504219	0.423846
SOAPdenovo.ABySS2	SF_Coverage(Compared AS; Tar)	0.844031	0.827037	0.83192	0.840248	0.84747
SOAPdenovo.ABySS2	Resolution	931	4408	8008	11542	15410
SOAPdenovo.ABySS2	Compared AS_Count(Ref)	4226	823	574	478	427
SOAPdenovo.ABySS2	Compared AS_Count(Tar)	10192	5277	3591	2544	1785
SOAPdenovo.ABySS2	Compared AS_Length(Ref)	98778993	92851627	91314485	90396496	89721794
SOAPdenovo.ABySS2	Compared AS_Length(Tar)	91384288	81228307	71077532	60927795	50779400
SOAPdenovo.SGA	All AS_Count(Ref)	38477	38477	38477	38477	38477
SOAPdenovo.SGA	All AS_Count(Tar)	30975	30975	30975	30975	30975
SOAPdenovo.SGA	All AS_Length(Ref)	106080245	106080245	106080245	106080245	106080245
SOAPdenovo.SGA	All AS_Length(Tar)	94748652	94748652	94748652	94748652	94748652
SOAPdenovo.SGA	SF_Count(Ref)	6671	1044	696	473	338
SOAPdenovo.SGA	SF_Count(Tar)	6671	1044	696	473	338
SOAPdenovo.SGA	SF_Length(Ref)	81696226	74492643	65250519	55356887	46634239
SOAPdenovo.SGA	SF_Coverage(All Scf; Ref)	0.770136	0.702229	0.615105	0.52184	0.439613
SOAPdenovo.SGA	SF_Coverage(Compared Scf; Ref)	0.823774	0.834489	0.742371	0.646317	0.56114
SOAPdenovo.SGA	SF_Length(Tar)	76052581	68872227	60336777	51230106	43138585
SOAPdenovo.SGA	SF_Coverage(All AS; Tar)	0.802677	0.726894	0.636809	0.540695	0.455295
SOAPdenovo.SGA	SF_Coverage(Compared AS; Tar)	0.891823	0.908536	0.909227	0.900497	0.910349
SOAPdenovo.SGA	Resolution	843	18398	36577	55149	74769
SOAPdenovo.SGA	Compared AS_Count(Ref)	4670	400	346	297	258
SOAPdenovo.SGA	Compared AS_Count(Tar)	4474	1042	693	482	334
SOAPdenovo.SGA	Compared AS_Length(Ref)	99173141	89267389	87894702	85649791	83106282
SOAPdenovo.SGA	Compared AS_Length(Tar)	85277666	75805711	66360543	56890934	47386851
SOAPdenovo.SOAPdenovo	All AS_Count(Ref)	38477	38477	38477	38477	38477
SOAPdenovo.SOAPdenovo	All AS_Count(Tar)	38477	38477	38477	38477	38477
SOAPdenovo.SOAPdenovo	All AS_Length(Ref)	106080245	106080245	106080245	106080245	106080245
SOAPdenovo.SOAPdenovo	All AS_Length(Tar)	106080245	106080245	106080245	106080245	106080245
SOAPdenovo.SOAPdenovo	SF_Count(Ref)	1646	284	175	118	84
SOAPdenovo.SOAPdenovo	SF_Count(Tar)	1646	284	175	118	84
SOAPdenovo.SOAPdenovo	SF_Length(Ref)	95335198	84884313	74358500	63736465	53405898
SOAPdenovo.SOAPdenovo	SF_Coverage(All Scf; Ref)	0.898708	0.80019	0.700965	0.600833	0.503448
SOAPdenovo.SOAPdenovo	SF_Coverage(Compared Scf; Ref)	0.998534	1	1	1	1
SOAPdenovo.SOAPdenovo	SF_Length(Tar)	95335198	84884313	74358500	63736465	53405898
SOAPdenovo.SOAPdenovo	SF_Coverage(All AS; Tar)	0.898708	0.80019	0.700965	0.600833	0.503448
SOAPdenovo.SOAPdenovo	SF_Coverage(Compared AS; Tar)	0.998534	1	1	1	1
SOAPdenovo.SOAPdenovo	Resolution	1997	62941	144168	244966	368317
SOAPdenovo.SOAPdenovo	Compared AS_Count(Ref)	1701	284	175	118	84
SOAPdenovo.SOAPdenovo	Compared AS_Count(Tar)	1701	284	175	118	84
SOAPdenovo.SOAPdenovo	Compared AS_Length(Ref)	95475194	84884313	74358500	63736465	53405898
SOAPdenovo.SOAPdenovo	Compared AS_Length(Tar)	95475194	84884313	74358500	63736465	53405898
Velvet.ABySS2	All AS_Count(Ref)	61455	61455	61455	61455	61455
Velvet.ABySS2	All AS_Count(Tar)	94950	94950	94950	94950	94950
Velvet.ABySS2	All AS_Length(Ref)	143819757	143819757	143819757	143819757	143819757
Velvet.ABySS2	All AS_Length(Tar)	101532115	101532115	101532115	101532115	101532115
Velvet.ABySS2	SF_Count(Ref)	13794	5786	3201	2029	1353
Velvet.ABySS2	SF_Count(Tar)	13794	5786	3201	2029	1353
Velvet.ABySS2	SF_Length(Ref)	76877335	66979890	57406773	49368988	42148115
Velvet.ABySS2	SF_Coverage(All Scf; Ref)	0.534539	0.465721	0.399158	0.34327	0.293062
Velvet.ABySS2	SF_Coverage(Compared Scf; Ref)	0.555136	0.487733	0.419921	0.362312	0.31001
Velvet.ABySS2	SF_Length(Tar)	69446585	56529585	45210126	36296530	29124138
Velvet.ABySS2	SF_Coverage(All AS; Tar)	0.683986	0.556766	0.445279	0.357488	0.286847
Velvet.ABySS2	SF_Coverage(Compared AS; Tar)	0.75994	0.695935	0.636068	0.59573	0.573542
Velvet.ABySS2	Resolution	931	4408	8008	11542	15410
Velvet.ABySS2	Compared AS_Count(Ref)	1030	549	445	399	377
Velvet.ABySS2	Compared AS_Count(Tar)	10192	5277	3591	2544	1785
Velvet.ABySS2	Compared AS_Length(Ref)	138483902	137328999	136708571	136260802	135957269
Velvet.ABySS2	Compared AS_Length(Tar)	91384288	81228307	71077532	60927795	50779400
Velvet.Bambus2	All AS_Count(Ref)	61455	61455	61455	61455	61455
Velvet.Bambus2	All AS_Count(Tar)	1792	1792	1792	1792	1792
Velvet.Bambus2	All AS_Length(Ref)	143819757	143819757	143819757	143819757	143819757
Velvet.Bambus2	All AS_Length(Tar)	78613510	78613510	78613510	78613510	78613510
Velvet.Bambus2	SF_Count(Ref)	305	152	93	62	30
Velvet.Bambus2	SF_Count(Tar)	305	152	93	62	30
Velvet.Bambus2	SF_Length(Ref)	58620413	43413324	32597075	26472938	16209758
Velvet.Bambus2	SF_Coverage(All Scf; Ref)	0.407596	0.301859	0.226652	0.18407	0.112709
Velvet.Bambus2	SF_Coverage(Compared Scf; Ref)	0.451564	0.349646	0.272071	0.229601	0.14734
Velvet.Bambus2	SF_Length(Tar)	43350374	29092433	20889494	15851995	8961884
Velvet.Bambus2	SF_Coverage(All AS; Tar)	0.551437	0.370069	0.265724	0.201645	0.113999
Velvet.Bambus2	SF_Coverage(Compared AS; Tar)	0.612579	0.461897	0.379001	0.334703	0.22674
Velvet.Bambus2	Resolution	88847	171458	219938	277147	369867
Velvet.Bambus2	Compared AS_Count(Ref)	220	173	151	132	116
Velvet.Bambus2	Compared AS_Count(Tar)	213	151	110	79	55
Velvet.Bambus2	Compared AS_Length(Ref)	129816493	124163682	119810796	115299564	110016096
Velvet.Bambus2	Compared AS_Length(Tar)	70766949	62984706	55117223	47361369	39524874
Velvet.CABOG	All AS_Count(Ref)	61455	61455	61455	61455	61455
Velvet.CABOG	All AS_Count(Tar)	498	498	498	498	498
Velvet.CABOG	All AS_Length(Ref)	143819757	143819757	143819757	143819757	143819757
Velvet.CABOG	All AS_Length(Tar)	86486279	86486279	86486279	86486279	86486279
Velvet.CABOG	SF_Count(Ref)	371	177	91	50	26
Velvet.CABOG	SF_Count(Tar)	371	177	91	50	26
Velvet.CABOG	SF_Length(Ref)	72440552	52084684	35260136	25017596	17282991
Velvet.CABOG	SF_Coverage(All Scf; Ref)	0.50369	0.362152	0.245169	0.173951	0.120171
Velvet.CABOG	SF_Coverage(Compared Scf; Ref)	0.55995	0.420074	0.301801	0.218681	0.161601
Velvet.CABOG	SF_Length(Tar)	48649006	31961348	20569435	13570389	8937330
Velvet.CABOG	SF_Coverage(All AS; Tar)	0.562505	0.369554	0.237835	0.156908	0.103338
Velvet.CABOG	SF_Coverage(Compared AS; Tar)	0.624427	0.461127	0.33859	0.260658	0.206011
Velvet.CABOG	Resolution	90197	176077	242752	307925	401278
Velvet.CABOG	Compared AS_Count(Ref)	215	172	138	129	108
Velvet.CABOG	Compared AS_Count(Tar)	228	160	118	86	61
Velvet.CABOG	Compared AS_Length(Ref)	129369603	123989377	116832225	114402224	106948797
Velvet.CABOG	Compared AS_Length(Tar)	77909791	69311446	60750191	52061999	43382766
Velvet.SGA	All AS_Count(Ref)	61455	61455	61455	61455	61455
Velvet.SGA	All AS_Count(Tar)	30975	30975	30975	30975	30975
Velvet.SGA	All AS_Length(Ref)	143819757	143819757	143819757	143819757	143819757
Velvet.SGA	All AS_Length(Tar)	94748652	94748652	94748652	94748652	94748652
Velvet.SGA	SF_Count(Ref)	11981	1289	742	515	353
Velvet.SGA	SF_Count(Tar)	11981	1289	742	515	353
Velvet.SGA	SF_Length(Ref)	77668221	68683488	66632754	59509495	51022683
Velvet.SGA	SF_Coverage(All Scf; Ref)	0.540039	0.477566	0.463307	0.413778	0.354768
Velvet.SGA	SF_Coverage(Compared Scf; Ref)	0.560657	0.505931	0.498099	0.452557	0.390899
Velvet.SGA	SF_Length(Tar)	68954329	49963776	45815537	39035506	31838993
Velvet.SGA	SF_Coverage(All AS; Tar)	0.727761	0.52733	0.483548	0.41199	0.336036
Velvet.SGA	SF_Coverage(Compared AS; Tar)	0.808586	0.659103	0.690403	0.686146	0.671895
Velvet.SGA	Resolution	843	18398	36577	55149	74769
Velvet.SGA	Compared AS_Count(Ref)	1083	365	296	244	229
Velvet.SGA	Compared AS_Count(Tar)	4474	1042	693	482	334
Velvet.SGA	Compared AS_Length(Ref)	138530783	135756593	133773992	131496230	130526663
Velvet.SGA	Compared AS_Length(Tar)	85277666	75805711	66360543	56890934	47386851
Velvet.SOAPdenovo	All AS_Count(Ref)	61455	61455	61455	61455	61455
Velvet.SOAPdenovo	All AS_Count(Tar)	38477	38477	38477	38477	38477
Velvet.SOAPdenovo	All AS_Length(Ref)	143819757	143819757	143819757	143819757	143819757
Velvet.SOAPdenovo	All AS_Length(Tar)	106080245	106080245	106080245	106080245	106080245
Velvet.SOAPdenovo	SF_Count(Ref)	7515	463	219	93	42
Velvet.SOAPdenovo	SF_Count(Tar)	7515	463	219	93	42
Velvet.SOAPdenovo	SF_Length(Ref)	79834242	77689960	59572108	38819859	23584421
Velvet.SOAPdenovo	SF_Coverage(All Scf; Ref)	0.555099	0.54019	0.414214	0.26992	0.163986
Velvet.SOAPdenovo	SF_Coverage(Compared Scf; Ref)	0.577786	0.592397	0.474371	0.33227	0.214372
Velvet.SOAPdenovo	SF_Length(Tar)	72246246	56120485	40111173	24041431	13387857
Velvet.SOAPdenovo	SF_Coverage(All AS; Tar)	0.681053	0.529038	0.378121	0.226634	0.126205
Velvet.SOAPdenovo	SF_Coverage(Compared AS; Tar)	0.756702	0.661141	0.53943	0.377201	0.250681
Velvet.SOAPdenovo	Resolution	1997	62941	144168	244966	368317
Velvet.SOAPdenovo	Compared AS_Count(Ref)	789	238	182	138	116
Velvet.SOAPdenovo	Compared AS_Count(Tar)	1701	284	175	118	84
Velvet.SOAPdenovo	Compared AS_Length(Ref)	138172720	131145134	125581355	116832225	110016096
Velvet.SOAPdenovo	Compared AS_Length(Tar)	95475194	84884313	74358500	63736465	53405898
Velvet.Velvet	All AS_Count(Ref)	61455	61455	61455	61455	61455
Velvet.Velvet	All AS_Count(Tar)	61455	61455	61455	61455	61455
Velvet.Velvet	All AS_Length(Ref)	143819757	143819757	143819757	143819757	143819757
Velvet.Velvet	All AS_Length(Tar)	143819757	143819757	143819757	143819757	143819757
Velvet.Velvet	SF_Count(Ref)	216	132	94	70	51
Velvet.Velvet	SF_Count(Tar)	216	132	94	70	51
Velvet.Velvet	SF_Length(Ref)	129459253	115299564	100823179	86515699	72481738
Velvet.Velvet	SF_Coverage(All Scf; Ref)	0.900149	0.801695	0.701038	0.601556	0.503976
Velvet.Velvet	SF_Coverage(Compared Scf; Ref)	1	1	1	1	1
Velvet.Velvet	SF_Length(Tar)	129459253	115299564	100823179	86515699	72481738
Velvet.Velvet	SF_Coverage(All AS; Tar)	0.900149	0.801695	0.701038	0.601556	0.503976
Velvet.Velvet	SF_Coverage(Compared AS; Tar)	1	1	1	1	1
Velvet.Velvet	Resolution	89649	298277	484156	669249	843765
Velvet.Velvet	Compared AS_Count(Ref)	216	132	94	70	51
Velvet.Velvet	Compared AS_Count(Tar)	216	132	94	70	51
Velvet.Velvet	Compared AS_Length(Ref)	129459253	115299564	100823179	86515699	72481738
Velvet.Velvet	Compared AS_Length(Tar)	129459253	115299564	100823179	86515699	72481738

## Sheet: Table S5
Combination	Scores	N90	N80	N70	N60	N50
Borad.Borad	C(A1,A2)	1	1	1	1	1
Borad.Borad	L(A1,A2)	1	1	1	1	1
Borad.Borad	Si score	1	1	1	1	1
Borad.BGI	C(A1,A2)	0.835179	0.811542	0.914935	0.850393	0.97561
Borad.BGI	L(A1,A2)	0.922464	0.836909	0.702208	0.695514	0.540561
Borad.BGI	Si score	0.770422	0.679187	0.642475	0.59146	0.527376
Borad.WTSI-D	C(A1,A2)	0.855701	0.881738	0.95	0.903226	0.8
Borad.WTSI-D	L(A1,A2)	0.965162	0.840183	0.678533	0.630484	0.566014
Borad.WTSI-D	Si score	0.82589	0.740822	0.644607	0.569469	0.452811
Borad.CSHL	C(A1,A2)	0.787843	0.89058	0.780488	0.685714	0.153846
Borad.CSHL	L(A1,A2)	0.784267	0.570951	0.385499	0.327722	0.0915751
Borad.CSHL	Si score	0.617879	0.508478	0.300877	0.224724	0.0140885
BGI.BGI	C(A1,A2)	1	1	1	1	1
BGI.BGI	L(A1,A2)	1	1	1	1	1
BGI.BGI	Si score	1	1	1	1	1
WTSI-D.BGI	C(A1,A2)	0.893423	0.943172	0.933333	0.915254	0.638298
WTSI-D.BGI	L(A1,A2)	0.874268	0.772617	0.677341	0.643571	0.47324
WTSI-D.BGI	Si score	0.781091	0.728711	0.632185	0.589031	0.302068
WTSI-D.WTSI-D	C(A1,A2)	1	1	1	1	1
WTSI-D.WTSI-D	L(A1,A2)	1	1	1	1	1
WTSI-D.WTSI-D	Si score	1	1	1	1	1
WTSI-D.CSHL	C(A1,A2)	0.842333	0.655738	0.595745	0.45	0.384615
WTSI-D.CSHL	L(A1,A2)	0.730816	0.436156	0.390959	0.309034	0.2455
WTSI-D.CSHL	Si score	0.61559	0.286004	0.232912	0.139065	0.0944231
DOEJGI.Borad	C(A1,A2)	0.875231	1	0.666667	0.153846	0.166667
DOEJGI.Borad	L(A1,A2)	0.905691	0.712211	0.44896	0.13215	0.139563
DOEJGI.Borad	Si score	0.792689	0.712211	0.299307	0.0203308	0.0232605
DOEJGI.BGI	C(A1,A2)	0.85039	0.864445	0.875658	0.976743	0.780488
DOEJGI.BGI	L(A1,A2)	0.916521	0.81774	0.748345	0.639812	0.506545
DOEJGI.BGI	Si score	0.779401	0.706892	0.655295	0.624931	0.395352
DOEJGI.WTSI-D	C(A1,A2)	0.841832	0.797268	0.947056	0.909091	0.518519
DOEJGI.WTSI-D	L(A1,A2)	0.957385	0.857204	0.646545	0.548836	0.354303
DOEJGI.WTSI-D	Si score	0.805957	0.683421	0.612315	0.498942	0.183713
DOEJGI.DOEJGI	C(A1,A2)	1	1	1	1	1
DOEJGI.DOEJGI	L(A1,A2)	1	1	1	1	1
DOEJGI.DOEJGI	Si score	1	1	1	1	1
DOEJGI.CSHL	C(A1,A2)	0.77678	0.923689	0.731707	0.647059	0.444444
DOEJGI.CSHL	L(A1,A2)	0.775094	0.534364	0.352994	0.296296	0.198008
DOEJGI.CSHL	Si score	0.602078	0.493586	0.258288	0.191721	0.0880036
CSHL.BGI	C(A1,A2)	0.831483	1	0.666667	0.333333	0.255319
CSHL.BGI	L(A1,A2)	0.758041	0.553386	0.398634	0.220792	0.171429
CSHL.BGI	Si score	0.630298	0.553386	0.265756	0.0735973	0.0437692
CSHL.CSHL	C(A1,A2)	1	1	1	1	1
CSHL.CSHL	L(A1,A2)	1	1	1	1	1
CSHL.CSHL	Si score	1	1	1	1	1

## Sheet: Table S6
Sample	Statistics	N90	N80	N70	N60	N50
Borad.Borad	All AS_Count(Ref)	990	990	990	990	990
Borad.Borad	All AS_Count(Tar)	990	990	990	990	990
Borad.Borad	All AS_Length(Ref)	120855878	120855878	120855878	120855878	120855878
Borad.Borad	All AS_Length(Tar)	120855878	120855878	120855878	120855878	120855878
Borad.Borad	SF_Count(Ref)	19	13	9	7	6
Borad.Borad	SF_Count(Tar)	19	13	9	7	6
Borad.Borad	SF_Length(Ref)	109410042	98005505	86142627	74561303	66847689
Borad.Borad	SF_Coverage(All Scf; Ref)	0.905294	0.810929	0.712772	0.616944	0.553119
Borad.Borad	SF_Coverage(Compared Scf; Ref)	1	1	1	1	1
Borad.Borad	SF_Length(Tar)	109410042	98005505	86142627	74561303	66847689
Borad.Borad	SF_Coverage(All AS; Tar)	0.905294	0.810929	0.712772	0.616944	0.553119
Borad.Borad	SF_Coverage(Compared AS; Tar)	1	1	1	1	1
Borad.Borad	Resolution	1145154	2642737	5468767	7713613	8285826
Borad.Borad	Compared AS_Count(Ref)	19	13	9	7	6
Borad.Borad	Compared AS_Count(Tar)	19	13	9	7	6
Borad.Borad	Compared AS_Length(Ref)	109410042	98005505	86142627	74561303	66847689
Borad.Borad	Compared AS_Length(Tar)	109410042	98005505	86142627	74561303	66847689
Borad.BGI	All AS_Count(Ref)	990	990	990	990	990
Borad.BGI	All AS_Count(Tar)	4143	4143	4143	4143	4143
Borad.BGI	All AS_Length(Ref)	120855878	120855878	120855878	120855878	120855878
Borad.BGI	All AS_Length(Tar)	114258553	114258553	114258553	114258553	114258553
Borad.BGI	SF_Count(Ref)	83	58	36	31	20
Borad.BGI	SF_Count(Tar)	83	58	36	31	20
Borad.BGI	SF_Length(Ref)	99086679	85183829	66757496	61499823	44601802
Borad.BGI	SF_Coverage(All Scf; Ref)	0.819875	0.704838	0.552373	0.508869	0.36905
Borad.BGI	SF_Coverage(Compared Scf; Ref)	0.883184	0.759265	0.604621	0.56805	0.417117
Borad.BGI	SF_Length(Tar)	99438988	85502747	67044179	61766962	44825164
Borad.BGI	SF_Coverage(All AS; Tar)	0.870298	0.748327	0.586776	0.540589	0.392313
Borad.BGI	SF_Coverage(Compared AS; Tar)	0.96524	0.931848	0.83667	0.895611	0.766179
Borad.BGI	Resolution	421516	718274	1001217	1304184	1707111
Borad.BGI	Compared AS_Count(Ref)	22	22	20	18	17
Borad.BGI	Compared AS_Count(Tar)	76	55	41	31	24
Borad.BGI	Compared AS_Length(Ref)	112192510	112192510	110412048	108264887	106928832
Borad.BGI	Compared AS_Length(Tar)	103019948	91756159	80132161	68966269	58504857
Borad.WTSI-D	All AS_Count(Ref)	990	990	990	990	990
Borad.WTSI-D	All AS_Count(Tar)	1381	1381	1381	1381	1381
Borad.WTSI-D	All AS_Length(Ref)	120855878	120855878	120855878	120855878	120855878
Borad.WTSI-D	All AS_Length(Tar)	118740053	118740053	118740053	118740053	118740053
Borad.WTSI-D	SF_Count(Ref)	60	34	19	14	10
Borad.WTSI-D	SF_Count(Tar)	60	34	19	14	10
Borad.WTSI-D	SF_Length(Ref)	105929304	86303211	64823436	54238123	44529927
Borad.WTSI-D	SF_Coverage(All Scf; Ref)	0.876493	0.7141	0.53637	0.448783	0.368455
Borad.WTSI-D	SF_Coverage(Compared Scf; Ref)	0.944174	0.788805	0.60623	0.539329	0.466953
Borad.WTSI-D	SF_Length(Tar)	105589801	86110379	64725031	54162750	44468511
Borad.WTSI-D	SF_Coverage(All AS; Tar)	0.889252	0.725201	0.545099	0.456146	0.374503
Borad.WTSI-D	SF_Coverage(Compared AS; Tar)	0.987177	0.898861	0.770578	0.758932	0.71869
Borad.WTSI-D	Resolution	518791	1053714	1958387	2257896	2709432
Borad.WTSI-D	Compared AS_Count(Ref)	22	19	17	14	12
Borad.WTSI-D	Compared AS_Count(Tar)	47	32	23	17	13
Borad.WTSI-D	Compared AS_Length(Ref)	112192510	109410042	106928832	100565861	95362767
Borad.WTSI-D	Compared AS_Length(Tar)	106961402	95799423	83995378	71367053	61874432
Borad.CSHL	All AS_Count(Ref)	990	990	990	990	990
Borad.CSHL	All AS_Count(Tar)	35661	35661	35661	35661	35661
Borad.CSHL	All AS_Length(Ref)	120855878	120855878	120855878	120855878	120855878
Borad.CSHL	All AS_Length(Tar)	121259411	121259411	121259411	121259411	121259411
Borad.CSHL	SF_Count(Ref)	63	32	16	12	2
Borad.CSHL	SF_Count(Tar)	63	32	16	12	2
Borad.CSHL	SF_Length(Ref)	87119901	58892006	37133705	29758172	7423266
Borad.CSHL	SF_Coverage(All Scf; Ref)	0.720858	0.487291	0.307256	0.246229	0.0614225
Borad.CSHL	SF_Coverage(Compared Scf; Ref)	0.776522	0.543962	0.347275	0.278299	0.073815
Borad.CSHL	SF_Length(Tar)	86913178	58798044	37078661	29729199	7425134
Borad.CSHL	SF_Coverage(All AS; Tar)	0.716754	0.484895	0.30578	0.24517	0.0612335
Borad.CSHL	SF_Coverage(Compared AS; Tar)	0.792188	0.600809	0.433257	0.398574	0.12058
Borad.CSHL	Resolution	650020	1213899	1641089	1962012	2461783
Borad.CSHL	Compared AS_Count(Ref)	22	18	17	17	14
Borad.CSHL	Compared AS_Count(Tar)	46	33	24	18	12
Borad.CSHL	Compared AS_Length(Ref)	112192510	108264887	106928832	106928832	100565861
Borad.CSHL	Compared AS_Length(Tar)	109712852	97864844	85581152	74588870	61578587
BGI.BGI	All AS_Count(Ref)	4143	4143	4143	4143	4143
BGI.BGI	All AS_Count(Tar)	4143	4143	4143	4143	4143
BGI.BGI	All AS_Length(Ref)	114258553	114258553	114258553	114258553	114258553
BGI.BGI	All AS_Length(Tar)	114258553	114258553	114258553	114258553	114258553
BGI.BGI	SF_Count(Ref)	76	55	41	31	24
BGI.BGI	SF_Count(Tar)	76	55	41	31	24
BGI.BGI	SF_Length(Ref)	103019948	91756159	80132161	68966269	58504857
BGI.BGI	SF_Coverage(All Scf; Ref)	0.901639	0.803057	0.701323	0.603598	0.512039
BGI.BGI	SF_Coverage(Compared Scf; Ref)	1	1	1	1	1
BGI.BGI	SF_Length(Tar)	103019948	91756159	80132161	68966269	58504857
BGI.BGI	SF_Coverage(All AS; Tar)	0.901639	0.803057	0.701323	0.603598	0.512039
BGI.BGI	SF_Coverage(Compared AS; Tar)	1	1	1	1	1
BGI.BGI	Resolution	421516	718274	1001217	1304184	1707111
BGI.BGI	Compared AS_Count(Ref)	76	55	41	31	24
BGI.BGI	Compared AS_Count(Tar)	76	55	41	31	24
BGI.BGI	Compared AS_Length(Ref)	103019948	91756159	80132161	68966269	58504857
BGI.BGI	Compared AS_Length(Tar)	103019948	91756159	80132161	68966269	58504857
WTSI-D.BGI	All AS_Count(Ref)	1381	1381	1381	1381	1381
WTSI-D.BGI	All AS_Count(Tar)	4143	4143	4143	4143	4143
WTSI-D.BGI	All AS_Length(Ref)	118740053	118740053	118740053	118740053	118740053
WTSI-D.BGI	All AS_Length(Tar)	114258553	114258553	114258553	114258553	114258553
WTSI-D.BGI	SF_Count(Ref)	82	52	35	27	15
WTSI-D.BGI	SF_Count(Tar)	82	52	35	27	15
WTSI-D.BGI	SF_Length(Ref)	91700684	74665674	60086982	51392636	33628227
WTSI-D.BGI	SF_Coverage(All Scf; Ref)	0.772281	0.628816	0.506038	0.432816	0.283209
WTSI-D.BGI	SF_Coverage(Compared Scf; Ref)	0.853436	0.730891	0.613946	0.563026	0.400358
WTSI-D.BGI	SF_Length(Tar)	92305482	75155000	60481292	51736704	33808515
WTSI-D.BGI	SF_Coverage(All AS; Tar)	0.807865	0.657763	0.529337	0.452804	0.295895
WTSI-D.BGI	SF_Coverage(Compared AS; Tar)	0.895996	0.819073	0.754769	0.750174	0.577875
WTSI-D.BGI	Resolution	421516	718274	1001217	1304184	1707111
WTSI-D.BGI	Compared AS_Count(Ref)	48	39	34	28	23
WTSI-D.BGI	Compared AS_Count(Tar)	76	55	41	31	24
WTSI-D.BGI	Compared AS_Length(Ref)	107448867	102157091	97870199	91279277	83995378
WTSI-D.BGI	Compared AS_Length(Tar)	103019948	91756159	80132161	68966269	58504857
WTSI-D.WTSI-D	All AS_Count(Ref)	1381	1381	1381	1381	1381
WTSI-D.WTSI-D	All AS_Count(Tar)	1381	1381	1381	1381	1381
WTSI-D.WTSI-D	All AS_Length(Ref)	118740053	118740053	118740053	118740053	118740053
WTSI-D.WTSI-D	All AS_Length(Tar)	118740053	118740053	118740053	118740053	118740053
WTSI-D.WTSI-D	SF_Count(Ref)	47	32	23	17	13
WTSI-D.WTSI-D	SF_Count(Tar)	47	32	23	17	13
WTSI-D.WTSI-D	SF_Length(Ref)	106961402	95799423	83995378	71367053	61874432
WTSI-D.WTSI-D	SF_Coverage(All Scf; Ref)	0.900803	0.8068	0.707389	0.601036	0.521092
WTSI-D.WTSI-D	SF_Coverage(Compared Scf; Ref)	1	1	1	1	1
WTSI-D.WTSI-D	SF_Length(Tar)	106961402	95799423	83995378	71367053	61874432
WTSI-D.WTSI-D	SF_Coverage(All AS; Tar)	0.900803	0.8068	0.707389	0.601036	0.521092
WTSI-D.WTSI-D	SF_Coverage(Compared AS; Tar)	1	1	1	1	1
WTSI-D.WTSI-D	Resolution	518791	1053714	1958387	2257896	2709432
WTSI-D.WTSI-D	Compared AS_Count(Ref)	47	32	23	17	13
WTSI-D.WTSI-D	Compared AS_Count(Tar)	47	32	23	17	13
WTSI-D.WTSI-D	Compared AS_Length(Ref)	106961402	95799423	83995378	71367053	61874432
WTSI-D.WTSI-D	Compared AS_Length(Tar)	106961402	95799423	83995378	71367053	61874432
WTSI-D.CSHL	All AS_Count(Ref)	1381	1381	1381	1381	1381
WTSI-D.CSHL	All AS_Count(Tar)	35661	35661	35661	35661	35661
WTSI-D.CSHL	All AS_Length(Ref)	118740053	118740053	118740053	118740053	118740053
WTSI-D.CSHL	All AS_Length(Tar)	121259411	121259411	121259411	121259411	121259411
WTSI-D.CSHL	SF_Count(Ref)	63	20	14	9	5
WTSI-D.CSHL	SF_Count(Tar)	63	20	14	9	5
WTSI-D.CSHL	SF_Length(Ref)	78419947	41507407	33411564	24453216	15726165
WTSI-D.CSHL	SF_Coverage(All Scf; Ref)	0.660434	0.349565	0.281384	0.205939	0.132442
WTSI-D.CSHL	SF_Coverage(Compared Scf; Ref)	0.752932	0.45473	0.397779	0.298075	0.243852
WTSI-D.CSHL	SF_Length(Tar)	77876479	40988938	32885861	23949451	15223855
WTSI-D.CSHL	SF_Coverage(All AS; Tar)	0.64223	0.338027	0.271203	0.197506	0.125548
WTSI-D.CSHL	SF_Coverage(Compared AS; Tar)	0.709821	0.418832	0.384265	0.321086	0.247226
WTSI-D.CSHL	Resolution	650020	1213899	1641089	1962012	2461783
WTSI-D.CSHL	Compared AS_Count(Ref)	42	28	23	22	14
WTSI-D.CSHL	Compared AS_Count(Tar)	46	33	24	18	12
WTSI-D.CSHL	Compared AS_Length(Ref)	104152695	91279277	83995378	82036990	64490708
WTSI-D.CSHL	Compared AS_Length(Tar)	109712852	97864844	85581152	74588870	61578587
DOEJGI.Borad	All AS_Count(Ref)	966	966	966	966	966
DOEJGI.Borad	All AS_Count(Tar)	990	990	990	990	990
DOEJGI.Borad	All AS_Length(Ref)	117479181	117479181	117479181	117479181	117479181
DOEJGI.Borad	All AS_Length(Tar)	120855878	120855878	120855878	120855878	120855878
DOEJGI.Borad	SF_Count(Ref)	29	14	5	1	1
DOEJGI.Borad	SF_Count(Tar)	29	14	5	1	1
DOEJGI.Borad	SF_Length(Ref)	99106714	70833319	35166634	9584942	9584942
DOEJGI.Borad	SF_Coverage(All Scf; Ref)	0.843611	0.602944	0.299344	0.0815884	0.0815884
DOEJGI.Borad	SF_Coverage(Compared Scf; Ref)	0.903957	0.700777	0.497681	0.135647	0.135647
DOEJGI.Borad	SF_Length(Tar)	99281736	70956336	35231916	9606220	9606220
DOEJGI.Borad	SF_Coverage(All AS; Tar)	0.821489	0.587115	0.29152	0.0794849	0.0794849
DOEJGI.Borad	SF_Coverage(Compared AS; Tar)	0.907428	0.724004	0.408995	0.128837	0.143703
DOEJGI.Borad	Resolution	1145154	2642737	5468767	7713613	8285826
DOEJGI.Borad	Compared AS_Count(Ref)	20	15	6	6	6
DOEJGI.Borad	Compared AS_Count(Tar)	19	13	9	7	6
DOEJGI.Borad	Compared AS_Length(Ref)	109636508	101078300	70661017	70661017	70661017
DOEJGI.Borad	Compared AS_Length(Tar)	109410042	98005505	86142627	74561303	66847689
DOEJGI.BGI	All AS_Count(Ref)	966	966	966	966	966
DOEJGI.BGI	All AS_Count(Tar)	4143	4143	4143	4143	4143
DOEJGI.BGI	All AS_Length(Ref)	117479181	117479181	117479181	117479181	117479181
DOEJGI.BGI	All AS_Length(Tar)	114258553	114258553	114258553	114258553	114258553
DOEJGI.BGI	SF_Count(Ref)	83	54	39	26	16
DOEJGI.BGI	SF_Count(Tar)	83	54	39	26	16
DOEJGI.BGI	SF_Length(Ref)	99804416	83877906	71205322	56561610	41363818
DOEJGI.BGI	SF_Coverage(All Scf; Ref)	0.84955	0.713981	0.60611	0.481461	0.352095
DOEJGI.BGI	SF_Coverage(Compared Scf; Ref)	0.864119	0.73531	0.642779	0.521805	0.392849
DOEJGI.BGI	SF_Length(Tar)	100472346	84435724	71660874	56916914	41606592
DOEJGI.BGI	SF_Coverage(All AS; Tar)	0.879342	0.738988	0.627182	0.498141	0.364144
DOEJGI.BGI	SF_Coverage(Compared AS; Tar)	0.975271	0.920219	0.894284	0.825286	0.711165
DOEJGI.BGI	Resolution	421516	718274	1001217	1304184	1707111
DOEJGI.BGI	Compared AS_Count(Ref)	28	25	21	19	17
DOEJGI.BGI	Compared AS_Count(Tar)	76	55	41	31	24
DOEJGI.BGI	Compared AS_Length(Ref)	115498404	114071529	110777280	108396158	105291887
DOEJGI.BGI	Compared AS_Length(Tar)	103019948	91756159	80132161	68966269	58504857
DOEJGI.WTSI-D	All AS_Count(Ref)	966	966	966	966	966
DOEJGI.WTSI-D	All AS_Count(Tar)	1381	1381	1381	1381	1381
DOEJGI.WTSI-D	All AS_Length(Ref)	117479181	117479181	117479181	117479181	117479181
DOEJGI.WTSI-D	All AS_Length(Tar)	118740053	118740053	118740053	118740053	118740053
DOEJGI.WTSI-D	SF_Count(Ref)	64	41	21	15	7
DOEJGI.WTSI-D	SF_Count(Tar)	64	41	21	15	7
DOEJGI.WTSI-D	SF_Length(Ref)	105800899	88531444	60562293	47944932	28390327
DOEJGI.WTSI-D	SF_Coverage(All Scf; Ref)	0.900593	0.753593	0.515515	0.408114	0.241663
DOEJGI.WTSI-D	SF_Coverage(Compared Scf; Ref)	0.927496	0.799184	0.585982	0.4639	0.288543
DOEJGI.WTSI-D	SF_Length(Tar)	105812684	88546854	60566109	47947139	28392600
DOEJGI.WTSI-D	SF_Coverage(All AS; Tar)	0.891129	0.74572	0.510073	0.403799	0.239116
DOEJGI.WTSI-D	SF_Coverage(Compared AS; Tar)	0.98926	0.924294	0.721065	0.671839	0.458875
DOEJGI.WTSI-D	Resolution	518791	1053714	1958387	2257896	2709432
DOEJGI.WTSI-D	Compared AS_Count(Ref)	25	21	16	16	14
DOEJGI.WTSI-D	Compared AS_Count(Tar)	47	32	23	17	13
DOEJGI.WTSI-D	Compared AS_Length(Ref)	114071529	110777280	103351832	103351832	98392156
DOEJGI.WTSI-D	Compared AS_Length(Tar)	106961402	95799423	83995378	71367053	61874432
DOEJGI.DOEJGI	All AS_Count(Ref)	966	966	966	966	966
DOEJGI.DOEJGI	All AS_Count(Tar)	966	966	966	966	966
DOEJGI.DOEJGI	All AS_Length(Ref)	117479181	117479181	117479181	117479181	117479181
DOEJGI.DOEJGI	All AS_Length(Tar)	117479181	117479181	117479181	117479181	117479181
DOEJGI.DOEJGI	SF_Count(Ref)	18	13	10	6	5
DOEJGI.DOEJGI	SF_Count(Tar)	18	13	10	6	5
DOEJGI.DOEJGI	SF_Length(Ref)	106919464	95605183	85694096	70661017	61881519
DOEJGI.DOEJGI	SF_Coverage(All Scf; Ref)	0.910114	0.813805	0.729441	0.601477	0.526745
DOEJGI.DOEJGI	SF_Coverage(Compared Scf; Ref)	1	1	1	1	1
DOEJGI.DOEJGI	SF_Length(Tar)	106919464	95605183	85694096	70661017	61881519
DOEJGI.DOEJGI	SF_Coverage(All AS; Tar)	0.910114	0.813805	0.729441	0.601477	0.526745
DOEJGI.DOEJGI	SF_Coverage(Compared AS; Tar)	1	1	1	1	1
DOEJGI.DOEJGI	Resolution	1627576	3019860	3495048	8779497	9073173
DOEJGI.DOEJGI	Compared AS_Count(Ref)	18	13	10	6	5
DOEJGI.DOEJGI	Compared AS_Count(Tar)	18	13	10	6	5
DOEJGI.DOEJGI	Compared AS_Length(Ref)	106919464	95605183	85694096	70661017	61881519
DOEJGI.DOEJGI	Compared AS_Length(Tar)	106919464	95605183	85694096	70661017	61881519
DOEJGI.CSHL	All AS_Count(Ref)	966	966	966	966	966
DOEJGI.CSHL	All AS_Count(Tar)	35661	35661	35661	35661	35661
DOEJGI.CSHL	All AS_Length(Ref)	117479181	117479181	117479181	117479181	117479181
DOEJGI.CSHL	All AS_Length(Tar)	121259411	121259411	121259411	121259411	121259411
DOEJGI.CSHL	SF_Count(Ref)	66	31	15	11	6
DOEJGI.CSHL	SF_Count(Tar)	66	31	15	11	6
DOEJGI.CSHL	SF_Length(Ref)	86990141	55706486	34576320	27236757	16352609
DOEJGI.CSHL	SF_Coverage(All Scf; Ref)	0.740473	0.474182	0.294319	0.231843	0.139196
DOEJGI.CSHL	SF_Coverage(Compared Scf; Ref)	0.762593	0.508102	0.328385	0.263534	0.161782
DOEJGI.CSHL	SF_Length(Tar)	86463898	55174745	32800743	25486428	15854764
DOEJGI.CSHL	SF_Coverage(All AS; Tar)	0.713049	0.455014	0.270501	0.210181	0.130751
DOEJGI.CSHL	SF_Coverage(Compared AS; Tar)	0.788093	0.563785	0.383271	0.341692	0.257472
DOEJGI.CSHL	Resolution	650020	1213899	1641089	1962012	2461783
DOEJGI.CSHL	Compared AS_Count(Ref)	25	20	17	16	15
DOEJGI.CSHL	Compared AS_Count(Tar)	46	33	24	18	12
DOEJGI.CSHL	Compared AS_Length(Ref)	114071529	109636508	105291887	103351832	101078300
DOEJGI.CSHL	Compared AS_Length(Tar)	109712852	97864844	85581152	74588870	61578587
CSHL.BGI	All AS_Count(Ref)	35661	35661	35661	35661	35661
CSHL.BGI	All AS_Count(Tar)	4143	4143	4143	4143	4143
CSHL.BGI	All AS_Length(Ref)	121259411	121259411	121259411	121259411	121259411
CSHL.BGI	All AS_Length(Tar)	114258553	114258553	114258553	114258553	114258553
CSHL.BGI	SF_Count(Ref)	98	49	26	10	6
CSHL.BGI	SF_Count(Tar)	98	49	26	10	6
CSHL.BGI	SF_Length(Ref)	82366928	55008083	36214460	17804633	12167234
CSHL.BGI	SF_Coverage(All Scf; Ref)	0.679262	0.45364	0.298653	0.146831	0.100341
CSHL.BGI	SF_Coverage(Compared Scf; Ref)	0.717577	0.510782	0.354351	0.191722	0.144951
CSHL.BGI	SF_Length(Tar)	82738006	55364775	36469101	17926883	12251994
CSHL.BGI	SF_Coverage(All AS; Tar)	0.72413	0.484557	0.31918	0.156898	0.10723
CSHL.BGI	SF_Coverage(Compared AS; Tar)	0.803126	0.60339	0.455112	0.259937	0.209418
CSHL.BGI	Resolution	421516	718274	1001217	1304184	1707111
CSHL.BGI	Compared AS_Count(Ref)	55	43	37	29	23
CSHL.BGI	Compared AS_Count(Tar)	76	55	41	31	24
CSHL.BGI	Compared AS_Length(Ref)	114784825	107693935	102199303	92867118	83940062
CSHL.BGI	Compared AS_Length(Tar)	103019948	91756159	80132161	68966269	58504857
CSHL.CSHL	All AS_Count(Ref)	35661	35661	35661	35661	35661
CSHL.CSHL	All AS_Count(Tar)	35661	35661	35661	35661	35661
CSHL.CSHL	All AS_Length(Ref)	121259411	121259411	121259411	121259411	121259411
CSHL.CSHL	All AS_Length(Tar)	121259411	121259411	121259411	121259411	121259411
CSHL.CSHL	SF_Count(Ref)	46	33	24	18	12
CSHL.CSHL	SF_Count(Tar)	46	33	24	18	12
CSHL.CSHL	SF_Length(Ref)	109712852	97864844	85581152	74588870	61578587
CSHL.CSHL	SF_Coverage(All Scf; Ref)	0.904778	0.80707	0.705769	0.615118	0.507825
CSHL.CSHL	SF_Coverage(Compared Scf; Ref)	1	1	1	1	1
CSHL.CSHL	SF_Length(Tar)	109712852	97864844	85581152	74588870	61578587
CSHL.CSHL	SF_Coverage(All AS; Tar)	0.904778	0.80707	0.705769	0.615118	0.507825
CSHL.CSHL	SF_Coverage(Compared AS; Tar)	1	1	1	1	1
CSHL.CSHL	Resolution	650020	1213899	1641089	1962012	2461783
CSHL.CSHL	Compared AS_Count(Ref)	46	33	24	18	12
CSHL.CSHL	Compared AS_Count(Tar)	46	33	24	18	12
CSHL.CSHL	Compared AS_Length(Ref)	109712852	97864844	85581152	74588870	61578587
CSHL.CSHL	Compared AS_Length(Tar)	109712852	97864844	85581152	74588870	61578587
